# Supplementary material for: Transcriptomic Analysis of Aggregatibacter actinomycetemcomitans Core and Accessory Genes in Different Growth Conditions
Source: Pathogens. 2019 Dec 3;8(4):282. doi: 10.3390/pathogens8040282 (PMC6963384; doi:10.3390/pathogens8040282)
Supplement: Supplementary file 1 [file pathogens-08-00282-s001.zip]

Archive with 6 entries (6 files):
- New folder/Supplementary Figure S1.FINAL.Rev.docx
- New folder/Supplementary Figure S2.FINAL.Rev.2.docx
- New folder/Supplementary Table S1.FINAL.Rev.docx
- New folder/Supplementary Table S2.FINAL.Rev.2.xlsx
- New folder/Supplementary Table S3.FINAL.Rev.docx
- New folder/Supplementary Table S4.FINAL.Rev.xlsx
