# Supplementary material for: Transcriptomic Analysis of Aggregatibacter actinomycetemcomitans Core and Accessory Genes in Different Growth Conditions
Source: Pathogens. 2019 Dec 3;8(4):282. doi: 10.3390/pathogens8040282 (PMC6963384; doi:10.3390/pathogens8040282)
Supplement: Supplementary file 1 [file pathogens-08-00282-s001.zip › New folder/Supplementary Table S2.FINAL.Rev.2.xlsx]

## Sheet: Sheet1
Supplementary Table S2. Student's t-test of Gene Expression Levels between Gene Categories in All Tested Conditions
		Biofilm (mTSB)	Planktonic (mTSB)	Biofilm (Keratinocyte Medium)	Biofilm (RPMI)	All Conditions
	Core vs. Island	2.40374e-37	7.38033e-32	2.08426e-38	3.22257e-11	4.9089e-108
	Core vs. Non-island Accessory	7.90014e-22	3.57977e-19	5.62569e-23	8.82472e-08	3.17189e-64
	Core vs. All Accessory	3.75242e-50	3.67701e-43	9.3443e-52	1.02348e-15	2.5417e-148
	Island vs. Non-island Accessory	0.0725837	0.118082	0.083985	0.473998	0.00418765
