# Supplementary material for: Transcriptomic Analysis of Aggregatibacter actinomycetemcomitans Core and Accessory Genes in Different Growth Conditions
Source: Pathogens. 2019 Dec 3;8(4):282. doi: 10.3390/pathogens8040282 (PMC6963384; doi:10.3390/pathogens8040282)
Supplement: Supplementary file 1 [file pathogens-08-00282-s001.zip › New folder/Supplementary Table S4.FINAL.Rev.xlsx]

## Sheet: Keratinocyte
Supplementary Table S3. Upregulated and Downregulated A. actinomycetemcomitans Gene Expressions in Different Growth Conditions
Biofilm in Keratinocyte Medium vs. mTSB
	Gene Category	Island Number	Locus_tag	Product	Keratinocyte	mTSB	Ratio	Selected Genes of Interest
	Core		D7S_01282	molecular chaperone GroES	1855.4	11714.3	0.158388
	Core		D7S_00748	ribonucleoside-triphosphate reductase	236.167	1448.67	0.163023
	Core		D7S_02041	zinc ABC transporter substrate-binding protein	545.433	3012.9	0.181033
	Core		D7S_02396	ribonucleotide-diphosphate reductase subunit alpha	187.333	945.4	0.198152
	Core		D7S_01156	acid phosphatase	261.367	1150.27	0.227223
	Core		D7S_01157	ATP-dependent protease peptidase subunit	167.433	704.267	0.237741
	Core		D7S_02055	hypothetical protein	481.267	1928.37	0.249572
	Core		D7S_00142	23S rRNA methyltransferase	220.633	686.2	0.321529
	Core		D7S_03645	membrane protein	162.3	498.933	0.325294
	Core		D7S_01679	ribosome-associated inhibitor A	1826.93	5584.8	0.327126
	Core		D7S_00991	glucosamine--fructose-6-phosphate aminotransferase	152.2	459.067	0.331542
	Core		D7S_00446	membrane protein	79.8333	236.2	0.33799
	Core		D7S_02077	molecular chaperone DnaJ	114.867	338.467	0.339374
	Core		D7S_01866	dioxygenase	37.2333	108.933	0.341799
	Core		D7S_02393	ribonucleotide-diphosphate reductase subunit beta	126	350.1	0.359897
	Core		D7S_00583	ascorbate 6-phosphate lactonase	103.833	288.267	0.360199
	Core		D7S_02054	hypothetical protein	141.4	391.567	0.361113
	Core		D7S_01016	Universal stress protein A	1625.43	4430.77	0.366851
	Core		D7S_01998	membrane protease HflK	306.733	821.933	0.373185
	Core		D7S_01867	mannonate dehydratase	46.1333	121.467	0.379802
	Core		D7S_00857	hypothetical protein	303.367	782.167	0.387854
	Core		D7S_01284	aspartate ammonia-lyase	133.533	336.233	0.397145
	Core		D7S_00065	ferritin	1901.57	4666.4	0.407502
	Core		D7S_01804	ornithine carbamoyltransferase	587.2	1439.27	0.407986
	Core		D7S_00254	cobalamin biosynthesis protein CbiM	458.167	1090.73	0.420054
	Core		D7S_00251	hydrogenase nickel incorporation protein HypB	333.033	792.267	0.420355
	Core		D7S_00580	ribulose 5-phosphate epimerase	96.3667	228.567	0.421613
	Core		D7S_01542	sugar ABC transporter substrate-binding protein	175.267	414.167	0.423179
	Core		D7S_00607	serine hydroxymethyltransferase	1982.13	4607.63	0.430185
	Core		D7S_01250	deoxyribose-phosphate aldolase	786.133	1825.67	0.430601
	Core		D7S_00582	glucitol operon repressor	66.5667	154.267	0.431504
	Core		D7S_01775	guanylate kinase	239.2	549.733	0.43512
	Core		D7S_02046	fructose 1,6-bisphosphatase	204.467	465.7	0.439052
	Core		D7S_00749	radical SAM protein	62.4	141.2	0.441926
	Core		D7S_00704	cysteine desulfurase	566.933	1272.83	0.445411
	Core		D7S_00708	molecular chaperone DnaK	126.7	283.7	0.446599
	Core		D7S_03650	membrane protein	64.7	144.733	0.447029
	Core		D7S_00707	co-chaperone HscB	145.333	324.867	0.447363
	Core		D7S_01907	superoxide dismutase	842.4	1840.67	0.45766
	Core		D7S_00454	NADH dehydrogenase	92.7667	202.067	0.459089
	Core		D7S_00312	pyruvate dehydrogenase	315.867	686.533	0.460089
	Core		D7S_02418	cytochrome C peroxidase	2525.6	5474.83	0.461311
	Core		D7S_00180	5-methyltetrahydropteroyltriglutamate-- homocysteine methyltransferase	531.467	1149.97	0.462158
	Core		D7S_00030	oxaloacetate decarboxylase	270.167	582.433	0.463859
	Core		D7S_00706	scaffolding protein	165.067	355.833	0.463888
	Core		D7S_00705	scaffolding protein	301.567	649.467	0.46433
	Core		D7S_01529	recombinase	794.233	1706.43	0.465435
	Core		D7S_00581	xylulose 5-phosphate 3-epimerase	112.7	241.6	0.466474
	Core		D7S_00992	membrane protein	228.533	488.333	0.467986
	Core		D7S_01444	tight adherence protein G	1829	3820.93	0.478679	tadG
	Core		D7S_02585	iron ABC transporter ATP-binding protein	257.333	534.4	0.481537
	Core		D7S_00437	membrane protein	294.5	610.433	0.482444
	Core		D7S_01766	glycerol-3-phosphate transporter	334.4	692.367	0.482981
	Core		D7S_02238	NLP/P60 protein	234.2	483.233	0.484652
	Core		D7S_00031	oxaloacetate decarboxylase gamma chain	378.2	776.3	0.487183
	Core		D7S_01805	carbamate kinase	497.133	1020.17	0.487306
	Core		D7S_00053	hemolysin D	261.867	531.6	0.492601
	Core		D7S_01978	formate transporter	1801.6	3622.93	0.497277
	Core		D7S_01214	glutathione peroxidase	5169.13	10295.9	0.502057
	Core		D7S_02217	hypothetical protein	333.233	662.7	0.502842
	Core		D7S_01948	hydrogenase	182.633	358.667	0.509201
	Core		D7S_00739	catalase	48.5667	94.6	0.51339
	Core		D7S_00709	2Fe-2S ferredoxin	94	182.667	0.514599
	Core		D7S_01980	pyruvate formate lyase-activating enzyme 1	242.1	467.033	0.518378
	Core		D7S_01868	DctP protein	92.5333	178.367	0.518782
	Core		D7S_00439	serine peptidase	1366.4	2626.7	0.520196
	Core		D7S_00677	50S ribosomal protein L31	72.8	139.767	0.520868
	Core		D7S_02273	tRNA dimethylallyltransferase	359.3	688.033	0.522213
	Core		D7S_01545	galactokinase	42.6	80.9667	0.526142
	Core		D7S_01637	DL-methionine transporter substrate-binding subunit	160.433	302.8	0.529833
	Core		D7S_01758	uridine phosphorylase	595.7	1124.03	0.529966
	Core		D7S_01325	diacylglycerol kinase	45	84.8667	0.530244
	Core		D7S_01707	50S ribosomal protein L7/L12	1390.37	2599.4	0.53488
	Core		D7S_00064	ferritin	1750	3253.1	0.537948
	Core		D7S_02169	hydrogenase	215.6	396.067	0.544353
	Core		D7S_02580	iron ABC transporter ATP-binding protein	163.333	298.6	0.546997
	Core		D7S_01991	opacity-associated protein OapA	823.4	1497.17	0.549972
	Core		D7S_01947	cysteine dioxygenase	205.2	372.3	0.551168
	Core		D7S_01708	50S ribosomal protein L10	2027.03	3670.83	0.5522
	Core		D7S_01979	pyruvate formate-lyase	3189.73	5770.33	0.552781
	Core		D7S_01381	dimethyl sulfoxide reductase	194.8	352.333	0.552886
	Core		D7S_00023	ribonucleotide-diphosphate reductase subunit alpha	71.3333	128.633	0.554548
	Core		D7S_01776	DNA-directed RNA polymerase subunit omega	476.8	857.433	0.556078
	Core		D7S_00314	pyruvate dehydrogenase	566.133	1009.73	0.560676
	Core		D7S_00703	transcriptional regulator	173.033	307.967	0.561857
	Core		D7S_01070	AcrA protein	136.133	241.767	0.563077
	Core		D7S_00983	phosphoenolpyruvate carboxykinase	2136.6	3786.73	0.564233
	Core		D7S_00311	dihydrolipoamide dehydrogenase	426.433	755.733	0.564264
	Core		D7S_00104	trimethylamine N-oxide reductase I catalytic subunit	625.767	1105.73	0.565929
	Core		D7S_00441	excinuclease ABC subunit B	164.433	288.267	0.570421
	Core		D7S_00870	fructose-bisphosphate aldolase	1822.17	3190.9	0.571051
	Core		D7S_01726	hypothetical protein	524.533	915.1	0.573198
	Core		D7S_01030	thiamine biosynthesis protein ApbE	335	582.567	0.575041
	Core		D7S_02230	hypothetical protein	129.1	223.4	0.577887
	Core		D7S_01954	superoxide dismutase	3566.33	6168.83	0.578121
	Core		D7S_01475	penicillin-binding protein 2	645.467	1111.87	0.580525
	Core		D7S_00895	periplasmic negative regulator of sigmaE	508.1	873.7	0.58155
	Core		D7S_01704	DNA-directed RNA polymerase subunit beta'	458.9	783.233	0.585905
	Core		D7S_01544	galactose-1-phosphate uridylyltransferase	62.1	105.433	0.588998
	Core		D7S_00456	tetrapyrrole methylase	172.3	292.267	0.58953
	Core		D7S_01382	trimethylamine N-oxide reductase I catalytic subunit	263.5	445.933	0.590896
	Core		D7S_02101	carbohydrate degradation protein	148.3	250.7	0.591544
	Core		D7S_02168	hydrogenase-4 component J	114.967	194.1	0.592306
	Core		D7S_00510	stability protein StbD	902.233	1512.43	0.596544
	Core		D7S_01946	cytochrome C nitrite reductase	247.133	414.167	0.5967
	Core		D7S_01503	fumarate reductase	1367.57	2284.13	0.598725
	Core		D7S_01380	dimethyl sulfoxide reductase	296.8	494.267	0.600486
	Core		D7S_00052	multidrug ABC transporter ATP-binding protein	90.5333	150.767	0.600486
	Core		D7S_01031	Na(+)-translocating NADH-quinone reductase subunit F	577.667	960.967	0.601131
	Core		D7S_01504	fumarate reductase	1629.6	2691.87	0.605379
	Core		D7S_02272	RNA-binding protein Hfq	2330.47	3816.3	0.610661
	Core		D7S_01465	transcription-repair coupling factor	170.867	277.8	0.615071
	Core		D7S_01029	hypothetical protein	116.633	189.5	0.615479
	Core		D7S_01249	transcriptional regulator	480.6	780.6	0.61568
	Core		D7S_02148	peptidase T	284.867	461.867	0.616773
	Core		D7S_00021	pyruvate kinase	2036.3	3300.7	0.61693
	Core		D7S_00869	phosphoglycerate kinase	2002.3	3229	0.620099
	Core		D7S_00626	colicin uptake protein TolR	394.867	635.333	0.621511
	Core		D7S_00060	hypothetical protein	441.067	708.467	0.622565
	Core		D7S_01629	alpha-D-phosphohexomutase	1104.37	1768.43	0.624489
	Core		D7S_01502	fumarate reductase	1253.53	2004.47	0.62537
	Core		D7S_00296	transcriptional regulator	456	728.433	0.626001
	Core		D7S_00250	hydrogenase isoenzymes formation protein HypD	148.667	237	0.627286
	Core		D7S_00638	membrane protein	179.467	285.8	0.627945
	Core		D7S_02339	ferredoxin-NADP reductase	196.967	312.467	0.630361
	Core		D7S_01639	hypothetical protein	124.867	196	0.637075
	Core		D7S_00050	membrane protein	69.8333	108.933	0.641065
	Core		D7S_01656	aminotransferase	384.8	599.767	0.641583
	Core		D7S_01729	ATP-dependent DNA helicase RecQ	307.6	478.933	0.642261
	Core		D7S_01957	DNA polymerase III subunit beta	692.5	1076.67	0.643189
	Core		D7S_01307	D-xylose transporter subunit XylF	11.3333	17.5667	0.645161
	Core		D7S_01026	enolase	2570.37	3983.1	0.645318
	Core		D7S_01546	galactose-1-epimerase	37.9667	58.6667	0.647159
	Core		D7S_00840	rod shape-determining protein MreC	240.467	370.967	0.648216
	Core		D7S_02176	hydrogenase 4 subunit B	756.267	1163.87	0.649788
	Core		D7S_01908	hypothetical protein	2102.5	3230.67	0.650794
	Core		D7S_00073	D-alanyl-D-alanine carboxypeptidase	294.733	452.833	0.650865
	Core		D7S_01799	uridine phosphorylase	993.067	1521.33	0.652761
	Core		D7S_02900	hypothetical protein	354.7	539.933	0.656933
	Core		D7S_01033	electron transporter RsxE	550.267	835.867	0.658319
	Core		D7S_01032	electron transporter RsxE	559.3	849.533	0.658361
	Core		D7S_00061	universal stress protein UspE	552.267	837.1	0.659738
	Core		D7S_01395	S-ribosylhomocysteinase	394.467	595.367	0.662561
	Core		D7S_01094	dihydrolipoamide dehydrogenase	523.2	789.2	0.66295
	Core		D7S_01706	DNA-directed RNA polymerase subunit beta	369.167	554.667	0.665565
	Core		D7S_01785	peptide deformylase	559.1	372.633	1.5004
	Core		D7S_01459	metal-binding heat shock protein	230.267	153.4	1.50109	heat shock
	Core		D7S_02042	sulfur acceptor protein CsdL	211.433	140.333	1.50665
	Core		D7S_01068	hypothetical protein	105.367	69.9333	1.50667
	Core		D7S_00550	radical SAM protein	77.8667	51.6	1.50904
	Core		D7S_02159	pyruvate dehydrogenase	75.2667	49.8667	1.50936
	Core		D7S_01511	metallophosphoesterase	136.167	90.2	1.50961
	Core		D7S_00653	sodium:proton antiporter	195.3	129.3	1.51044
	Core		D7S_01470	cysteine ABC transporter permease	103.067	68.2333	1.5105
	Core		D7S_02003	serine kinase	387.2	256.233	1.51112
	Core		D7S_00920	citrate transporter	180.4	119.233	1.513
	Core		D7S_01844	GTP-binding protein	510.033	336.767	1.5145
	Core		D7S_00330	Leukotoxin translocation ATP-binding protein (LktB)	194.667	128.233	1.51807
	Core		D7S_02106	hypothetical protein	155.1	102	1.52059
	Core		D7S_00026	oxidoreductase	53.0333	34.8667	1.52103
	Core		D7S_02006	putative nicotinate phosphoribosyltransferase	389.7	255.933	1.52266
	Core		D7S_00565	valyl-tRNA synthetase	144.067	94.6	1.5229
	Core		D7S_01467	hypothetical protein	123.4	80.9333	1.52471
	Core		D7S_02008	hypothetical protein	207.4	135.933	1.52575
	Core		D7S_00126	7-cyano-7-deazaguanine reductase	268.867	175.6	1.53113
	Core		D7S_01993	recombinase RdgC	186.467	121.667	1.5326
	Core		D7S_02342	50S ribosomal protein L20	1836.63	1198.07	1.533
	Core		D7S_01141	S-formylglutathione hydrolase	286.667	186.967	1.53325
	Core		D7S_00119	peptidase	379.4	247.367	1.53376
	Core		D7S_01184	3-oxoacyl-ACP synthase	422.133	274.9	1.53559
	Core		D7S_00443	nickel/cobalt transporter	177.067	115.233	1.53659
	Core		D7S_02268	membrane protein	166.033	108	1.53735
	Core		D7S_00298	homoserine acetyltransferase	641.1	416.9	1.53778
	Core		D7S_01218	ABC transporter ATP-binding protein	322.833	209.633	1.53999
	Core		D7S_00723	diacylglyceryl transferase	239.6	155.467	1.54117
	Core		D7S_00930	UDP pyrophosphate synthase	355.533	230.667	1.54133
	Core		D7S_01711	transcription termination/antitermination factor NusG	1972.97	1279.93	1.54146
	Core		D7S_01887	histidinol dehydrogenase	119.867	77.6333	1.54401
	Core		D7S_02231	aspartate-semialdehyde dehydrogenase	335.7	217.267	1.54511
	Core		D7S_02910	hydrolase	317.033	205	1.5465
	Core		D7S_01995	tyrosine recombinase XerD	474.7	306.833	1.54709
	Core		D7S_01653	nicotinamide riboside transporter pnuC	323.767	209	1.54912
	Core		D7S_01303	sodium:proton antiporter	44.8333	28.9333	1.54954
	Core		D7S_00242	lipopolysaccharide ABC transporter permease	306.067	196.833	1.55495
	Core		D7S_03230	MraZ protein	1376.07	884.133	1.5564
	Core		D7S_00229	branched-chain amino acid aminotransferase	161.5	103.733	1.55688
	Core		D7S_00196	NAD-dependent dehydratase	541.1	346.367	1.56222
	Core		D7S_02001	threonine synthase	226.8	145.033	1.56378
	Core		D7S_02218	sulfur acceptor protein CsdL	113	72.1	1.56727
	Core		D7S_02236	SAM-dependent methyltransferase	398.067	253.333	1.57132
	Core		D7S_01002	hypothetical protein	134.5	85.5333	1.57249
	Core		D7S_00373	protein-PII uridylyltransferase	34.2667	21.7667	1.57427
	Core		D7S_00305	hypothetical protein	580.5	368.5	1.57531
	Core		D7S_02364	ABC transporter substrate-binding protein	267.433	168.833	1.58401
	Core		D7S_00147	membrane protein	102.5	64.6	1.58669
	Core		D7S_02032	PTS sugar transporter subunit IIA	225.867	142.2	1.58837
	Core		D7S_00549	6-carboxy-5,6,7,8-tetrahydropterin synthase	174.667	109.733	1.59174
	Core		D7S_00148	aminoacrylate peracid reductase	146.967	92.2667	1.59285
	Core		D7S_02036	hypothetical protein	155.867	97.8	1.59373
	Core		D7S_01234	16S rRNA methyltransferase GidB	311.433	195.133	1.596
	Core		D7S_02183	nitrate reductase	66.5333	41.6667	1.5968
	Core		D7S_01498	ATPase	220.1	137.833	1.59686
	Core		D7S_01044	murein transglycosylase	452.6	283.4	1.59704
	Core		D7S_01569	stationary phase survival protein SurE	403.933	251.867	1.60376
	Core		D7S_01616	nitrogen regulatory protein P-II	338.8	210.933	1.60619
	Core		D7S_00574	tryptophan permease	92.3333	57.4667	1.60673
	Core		D7S_02540	TorR family transcriptional regulator	84.4667	52.5333	1.60787
	Core		D7S_00025	tryptophan synthase subunit beta	23.8	14.8	1.60811
	Core		D7S_01886	hypothetical protein	199.4	123.9	1.60936
	Core		D7S_00240	maltose/maltodextrin transporter ATP-binding protein	143.767	89.2333	1.61113
	Core		D7S_00923	UDP-3-O-(3-hydroxymyristoyl) glucosamine N-acyltransferase	1347.6	833.833	1.61615
	Core		D7S_00191	glutamine-synthetase adenylyltransferase	56	34.6	1.6185
	Core		D7S_02058	hypothetical protein	166.867	102.967	1.62059
	Core		D7S_01571	2-C-methyl-D-erythritol 4-phosphate cytidylyltransferase	131.3	80.8667	1.62366
	Core		D7S_01661	dihydroxynaphthoic acid synthetase	393.533	242.367	1.62371
	Core		D7S_02195	polysaccharide biosynthesis protein	100.3	61.7667	1.62385
	Core		D7S_01497	7-cyano-7-deazaguanine synthase	227.567	140.1	1.62432
	Core		D7S_00663	transporter	102.1	62.7333	1.62752
	Core		D7S_01962	tRNA modification GTPase TrmE	156.033	95.5667	1.63272
	Core		D7S_01194	penicillin-binding protein 2	203.533	124.1	1.64008
	Core		D7S_00856	AraC family transcriptional regulator	85	51.8	1.64093
	Core		D7S_03445	methionyl-tRNA formyltransferase	377.6	229.767	1.64341
	Core		D7S_01005	ribonuclease BN	103.6	62.9667	1.64531
	Core		D7S_01514	DNA topoisomerase I	93.5	56.7667	1.64709
	Core		D7S_01599	DNA polymerase I	25.7333	15.5667	1.6531
	Core		D7S_00210	iron ABC transporter permease	18.9667	11.4667	1.65407
	Core		D7S_01538	sugar ABC transporter permease	70.9	42.8	1.65654
	Core		D7S_01195	cell division protein FtsW	337.467	203.667	1.65696
	Core		D7S_01851	FMN adenylyltransferase	502.1	301.767	1.66387
	Core		D7S_01229	tRNA uridine 5-carboxymethylaminomethyl modification protein	320.067	192.333	1.66412
	Core		D7S_00260	ssDNA exonuclease RecJ	543.767	326.633	1.66476
	Core		D7S_01938	hemagglutination activity protein	286.933	172.267	1.66563
	Core		D7S_01858	non-canonical purine NTP pyrophosphatase, RdgB/HAM1 family	346.4	207.9	1.66619
	Core		D7S_00224	epimerase	93.9667	56.3667	1.66706
	Core		D7S_02105	membrane protein	99.7	59.7	1.67002
	Core		D7S_00127	Fis family transcriptional regulator	24.8	14.6667	1.69091
	Core		D7S_02233	hypothetical protein	350.567	206.767	1.69547
	Core		D7S_01961	membrane protein insertase	956.633	563.867	1.69656
	Core		D7S_00197	argininosuccinate synthase	354.767	209	1.69745
	Core		D7S_00942	hypothetical protein	113.033	66.5667	1.69805
	Core		D7S_00159	hypothetical protein	114.667	67.4333	1.70044
	Core		D7S_00440	membrane protein	2255.73	1325.7	1.70154
	Core		D7S_02385	6,7-dimethyl-8-ribityllumazine synthase	729.433	428.267	1.70322
	Core		D7S_00220	Na(+)-translocating NADH-quinone reductase subunit B	169.933	99.4	1.70959
	Core		D7S_00660	50S ribosomal protein L21	5601.17	3270.33	1.71272
	Core		D7S_00922	lipid-A-disaccharide synthase	57.3333	33.4333	1.71486
	Core		D7S_00637	dihydroneopterin triphosphate pyrophosphatase	497.667	288.967	1.72223
	Core		D7S_00584	PTS ascorbate-specific subunit IIBC	176.467	102.433	1.72275
	Core		D7S_01479	UDP-N-acetylmuramoyl-L-alanyl-D-glutamate synthetase	167.833	97.4	1.72313
	Core		D7S_00162	esterase	135.7	78.6667	1.725
	Core		D7S_01224	serine acetyltransferase	135.967	78.7667	1.7262
	Core		D7S_00898	hypothetical protein	161.6	93.6	1.7265
	Core		D7S_00978	adenylate cyclase	402.9	232.733	1.73117
	Core		D7S_01208	molybdenum ABC transporter ATP-binding protein	97.3	56.1667	1.73234
	Core		D7S_00489	phosphate permease	542.2	312.8	1.73338
	Core		D7S_01280	methenyltetrahydrofolate cyclohydrolase	247.467	142.7	1.73417
	Core		D7S_00223	electron transporter RsxE	235.433	135.6	1.73623
	Core		D7S_01859	hypothetical protein	331.167	190.133	1.74176
	Core		D7S_01860	coproporphyrinogen III oxidase	176.567	101.267	1.74358
	Core		D7S_01595	hypothetical protein	598.467	343	1.7448
	Core		D7S_01662	nucleotidyltransferase	291.5	166.933	1.74621
	Core		D7S_00862	glycosyltransferase	153.367	87.5667	1.75143
	Core		D7S_02191	hypothetical protein	117.8	67.1	1.75559
	Core		D7S_00939	glucitol operon repressor	631.6	359.167	1.75852
	Core		D7S_02660	hypothetical protein	17.5	9.93333	1.76174
	Core		D7S_00820	membrane protein	946.133	536.8	1.76254
	Core		D7S_02104	hypothetical protein	134.2	76.1333	1.7627
	Core		D7S_00163	flavodoxin FldA	581.333	329.733	1.76304
	Core		D7S_00684	tRNA pseudouridine synthase C	273.333	154.9	1.76458
	Core		D7S_00743	DNA polymerase III subunit alpha	223.333	126.5	1.76548
	Core		D7S_01740	1,4-dihydroxy-2-naphthoate prenyltransferase	331.4	187.4	1.76841
	Core		D7S_01210	sulfur transfer complex subunit TusD	211	119.233	1.76964
	Core		D7S_01524	acyl-CoA thioester hydrolase	164.767	92.8333	1.77487
	Core		D7S_00058	S-adenosylmethionine tRNA ribosyltransferase	75.2	42.3667	1.77498
	Core		D7S_01457	fimbrial protein	24224.7	13628.9	1.77745	flp-1
	Core		D7S_02790	SsrA-binding protein	295.167	165.933	1.77883
	Core		D7S_03450	methionyl-tRNA formyltransferase	266.733	149.133	1.78856
	Core		D7S_01055	ribonuclease PH	684.1	382.467	1.78865
	Core		D7S_01144	ABC transporter permease	422.667	236.167	1.7897
	Core		D7S_00395	membrane protein	158.333	88.4667	1.78975
	Core		D7S_01521	peptidoglycan transglycosylase	156.433	87.3667	1.79054
	Core		D7S_00239	molybdate ABC transporter permease	98.1	54.7333	1.79233
	Core		D7S_01506	maltose/maltodextrin transporter ATP-binding protein	88.4333	49.3	1.79378
	Core		D7S_00846	glycerophosphodiester phosphodiesterase	73.1333	40.6333	1.79984
	Core		D7S_01151	deoxyribonuclease HsdR	572.267	317.467	1.8026
	Core		D7S_02224	addiction module protein	93.3667	51.7	1.80593
	Core		D7S_00571	nitroreductase A	512.2	282.967	1.81011
	Core		D7S_01356	site-specific tyrosine recombinase XerC	171.6	94.8	1.81013
	Core		D7S_00100	cytochrome C	62.6667	34.6	1.81118
	Core		D7S_00393	membrane protein	667.033	368.267	1.81128
	Core		D7S_02227	multidrug transporter MatE	159.5	87.9	1.81456
	Core		D7S_02935	ATPase AAA	126.6	69.7667	1.81462
	Core		D7S_00981	tubulin-binding protein	96.6333	53.1333	1.8187
	Core		D7S_02199	amylovoran biosynthesis glycosyltransferase AmsE	191.967	105.2	1.82478
	Core		D7S_00039	hypothetical protein	16.6667	9.13333	1.82482
	Core		D7S_01180	dethiobiotin synthetase	104.7	57.2667	1.82829
	Core		D7S_00024	tryptophan synthase subunit alpha	26.5	14.4667	1.8318
	Core		D7S_01839	sulfate transport protein CysZ	143.067	78.0333	1.8334
	Core		D7S_00929	phosphatidate cytidylyltransferase	369.633	201.567	1.8338
	Core		D7S_00460	outer membrane lipoprotein	940.367	512.467	1.83498
	Core		D7S_00654	primosomal replication protein N	106.9	58.2333	1.83572
	Core		D7S_02765	cytochrome bd biosynthesis protein	521.133	283.567	1.83778
	Core		D7S_01756	hydrolase	62.5	33.9667	1.84004
	Core		D7S_01848	hemolysin regulation protein AhpA	157.867	85.6667	1.8428
	Core		D7S_01006	sodium:glutamate symporter	1097.13	595.3	1.84299
	Core		D7S_01053	molecular chaperone DnaJ	287.433	155.8	1.84489
	Core		D7S_01788	potassium transporter peripheral membrane component	182.567	98.4333	1.85472
	Core		D7S_02312	GTPase RsgA	179.433	96.7	1.85557
	Core		D7S_01916	sodium:proton antiporter	842.433	453.767	1.85653
	Core		D7S_01940	heme lyase subunit CcmF	202.3	108.9	1.85767
	Core		D7S_02329	anthranilate synthase component II	176.2	94.7333	1.85996
	Core		D7S_01150	cell envelope protein TonB	132.2	70.9667	1.86285
	Core		D7S_02085	maltose/maltodextrin transporter ATP-binding protein	15.1667	8.13333	1.86475
	Core		D7S_01228	mioC	485.633	260.2	1.86638
	Core		D7S_01387	DNA-dependent helicase II	178.4	95.4	1.87002
	Core		D7S_01342	membrane protein	35.8333	19.1333	1.87282
	Core		D7S_00629	cytochrome d ubiquinol oxidase subunit 2	994.633	531.033	1.87301
	Core		D7S_00078	glycogen synthase	217.8	116.233	1.87382
	Core		D7S_01081	formamidopyrimidine-DNA glycosyllase	190.3	101.4	1.87673
	Core		D7S_02202	hypothetical protein	244.6	130.333	1.87673
	Core		D7S_02220	GTP cyclohydrolase	357.1	189.333	1.88609
	Core		D7S_01223	hypothetical protein	183.967	97.5	1.88684
	Core		D7S_00965	CysB family transcriptional regulator	121.333	64.2667	1.88797
	Core		D7S_01674	ribosomal protein L11 methyltransferase	78.5	41.5333	1.89005
	Core		D7S_00345	transcriptional regulator	127.4	67.4	1.89021
	Core		D7S_03750	UAA transporter family protein	40.0333	21.1333	1.89432
	Core		D7S_01778	ATP-dependent DNA helicase RecG	90.1	47.4	1.90084
	Core		D7S_03270	2-C-methyl-D-erythritol 2,4-cyclodiphosphate synthase	125.767	66	1.90556
	Core		D7S_00998	transcriptional regulator	106.533	55.9	1.90578
	Core		D7S_01652	tRNA (adenine-N6)-methyltransferase	154.7	81.1	1.90752
	Core		D7S_01942	hypothetical protein	107.833	56.4	1.91194
	Core		D7S_00215	transporter	127.533	66.6	1.91491
	Core		D7S_01233	HxlR family transcriptional regulator	152.533	79.6333	1.91545
	Core		D7S_00089	addiction module antitoxin	158.967	82.9333	1.9168
	Core		D7S_01754	PTS mannose transporter subunit IIC	332.867	173.5	1.91854
	Core		D7S_01570	tRNA pseudouridine synthase D	190.8	99.2667	1.9221
	Core		D7S_00977	porphobilinogen deaminase	389.3	202.2	1.92532
	Core		D7S_00221	electron transporter RnfC	122.333	63.4667	1.92752
	Core		D7S_01192	ribosome-associated protein IOJAP	405.767	210.133	1.931
	Core		D7S_01802	tRNA-dihydrouridine synthase	214.733	111.1	1.93279
	Core		D7S_00209	iron-dicitrate transporter permease subunit	25.9	13.4	1.93284
	Core		D7S_01896	sprT	40.0333	20.6667	1.9371
	Core		D7S_01183	phosphate acyltransferase	649.967	335.467	1.9375
	Core		D7S_02360	hypothetical protein	312.4	161.2	1.93797
	Core		D7S_02192	toxin YoeB	150.033	77.2	1.94344
	Core		D7S_01054	orotate phosphoribosyltransferase	357.3	183.767	1.94431
	Core		D7S_02965	membrane protein	99.7667	51.3	1.94477
	Core		D7S_00628	hypothetical protein	1022.1	525.4	1.94537
	Core		D7S_00536	sugar ABC transporter permease	54.7	28.1	1.94662
	Core		D7S_01193	50S rRNA methyltransferase	339.133	174.133	1.94755
	Core		D7S_00680	bifunctional phosphoribosylaminoimidazolecarboxamide formyltransferase/IMP cyclohydrolase	271.633	139.4	1.94859
	Core		D7S_01236	ATP synthase F0F1 subunit A	1462.17	747.467	1.95616
	Core		D7S_02226	riboflavin synthase subunit alpha	347.133	177.367	1.95715
	Core		D7S_00764	protoporphyrinogen oxidase	114	58.2333	1.95764
	Core		D7S_01525	septation protein A	161.933	82.7	1.95808
	Core		D7S_01633	ribosome biogenesis GTP-binding protein YsxC	209.4	106.933	1.95823
	Core		D7S_01939	cytochrome C biogenesis protein CcmE	305.867	155.9	1.96194
	Core		D7S_00477	tRNA(Ile)-lysidine synthetase	206.1	105	1.96286
	Core		D7S_00342	DNA repair protein	241.367	122.9	1.96393
	Core		D7S_00765	potassium transporter	302.8	154.167	1.96411
	Core		D7S_00630	cytochrome d terminal oxidase subunit 1	1190	605.333	1.96586
	Core		D7S_03755	maltose/maltodextrin transporter ATP-binding protein	71.3667	36.2	1.97145
	Core		D7S_00152	endoribonuclease L-PSP	66.2	33.5667	1.97219
	Core		D7S_03205	integrase	366.233	185.667	1.97253
	Core		D7S_01557	magnesium transporter	245.367	124.233	1.97505
	Core		D7S_00809	membrane protein	163.4	82.6333	1.97741
	Core		D7S_02240	septum site-determining protein MinC	324.3	163.467	1.98389
	Core		D7S_00899	transporter	94.4333	47.6	1.98389
	Core		D7S_01690	bifunctional glutamate--cysteine ligase/glutathione synthetase	395.6	199.333	1.98462
	Core		D7S_00968	hypothetical protein	31.1333	15.6667	1.98723
	Core		D7S_01596	thiol:disulfide interchange protein	822.1	412.733	1.99184
	Core		D7S_00821	hypothetical protein	354.3	177.067	2.00094
	Core		D7S_01737	hypothetical protein	303.233	151.433	2.00242
	Core		D7S_00552	enoyl-ACP reductase	1139	567.733	2.00622
	Core		D7S_02267	hypothetical protein	134	66.7	2.009
	Core		D7S_03245	hypothetical protein	9.53333	4.73333	2.01408
	Core		D7S_01480	cell division protein FtsW	100.267	49.4667	2.02695
	Core		D7S_02434	TonB-dependent receptor	33.3	16.3667	2.03462
	Core		D7S_00041	anthranilate synthase subunit I	42.7	20.9667	2.03657
	Core		D7S_01466	phosphoheptose isomerase	734.067	360.367	2.037
	Core		D7S_00331	tetraacyldisaccharide 4'-kinase	108.1	52.9333	2.04219
	Core		D7S_00887	membrane protein	3163.07	1548.43	2.04275
	Core		D7S_00611	MFS transporter	94.5333	46.2667	2.04323
	Core		D7S_01790	RNase E inhibitor protein	353.167	172.8	2.04379
	Core		D7S_02225	addiction module antitoxin	141.2	68.9	2.04935
	Core		D7S_02235	peptide chain release factor 1	665.2	324.133	2.05224
	Core		D7S_00646	beta-carotene 15,15'-monooxygenase	177.567	86.5	2.05279
	Core		D7S_02210	hypothetical protein	678.967	330.133	2.05664
	Core		D7S_02595	transposase	719.4	349.467	2.05857
	Core		D7S_00973	hypothetical protein	362.967	175.367	2.06976
	Core		D7S_02000	putative 4'-phosphopantetheinyl transferase	55.2667	26.6667	2.0725
	Core		D7S_00884	frataxin	381.933	184.167	2.07385
	Core		D7S_01632	ATP-dependent protease	50.9	24.5333	2.07473
	Core		D7S_00211	maltose/maltodextrin transporter ATP-binding protein	18.1667	8.7	2.08812
	Core		D7S_02386	transcription antitermination protein NusB	519.833	248.9	2.08852
	Core		D7S_01621	hypothetical protein	340.667	162.933	2.09083
	Core		D7S_01073	primosomal protein N'	93.9	44.9	2.09131
	Core		D7S_00570	ribosomal protein S6 modification protein	327.133	156.267	2.09343
	Core		D7S_01640	D,D-heptose 1,7-bisphosphate phosphatase	176.567	84.3333	2.09368
	Core		D7S_02155	hypothetical protein	490.5	234.167	2.09466
	Core		D7S_00372	adenosylmethionine-8-amino-7-oxononanoate aminotransferase	372.033	177.533	2.09557
	Core		D7S_00320	CvpA family protein	572.2	272.767	2.09776
	Core		D7S_01320	nitrate reductase	13.4333	6.4	2.09896
	Core		D7S_00661	50S ribosomal protein L27	4575.63	2177.3	2.10152
	Core		D7S_01140	S-(hydroxymethyl)glutathione dehydrogenase	473.4	223.9	2.11434
	Core		D7S_00116	hypothetical protein	548.567	259.1	2.1172
	Core		D7S_00160	long-chain fatty acid--CoA ligase	138.4	65.3667	2.11729
	Core		D7S_01614	4-hydroxy-3-methylbut-2-enyl diphosphate reductase	12.6667	5.96667	2.12291
	Core		D7S_00655	(dimethylallyl)adenosine tRNA methylthiotransferase	627.833	295.267	2.12633
	Core		D7S_02433	DoxX subfamily protein	673.467	316.367	2.12875
	Core		D7S_01478	phospho-N-acetylmuramoyl-pentapeptide- transferase	257.567	120.8	2.13217
	Core		D7S_00145	hypothetical protein	167.167	78.3	2.13495
	Core		D7S_02263	peptide ABC transporter permease	150.133	70.3	2.13561
	Core		D7S_00842	ribonuclease R	443.333	207.067	2.14102
	Core		D7S_01755	PTS N-acetylgalactosamine transporter subunit IIC	363.767	169.5	2.14612
	Core		D7S_00506	ribonuclease H	107	49.8333	2.14716
	Core		D7S_02084	ABC transporter	18.2667	8.5	2.14902
	Core		D7S_00971	RNA polymerase sigma factor	1028.37	476.167	2.15968
	Core		D7S_01149	biopolymer transporter ExbD	158.233	73.2667	2.15969
	Core		D7S_01884	DNA replication initiation factor	158.733	73.3667	2.16356
	Core		D7S_02047	hypothetical protein	144.467	66.7667	2.16375
	Core		D7S_00843	23S rRNA methyltransferase	239.567	110.667	2.16476
	Core		D7S_01943	hypothetical protein	96.8667	44.7	2.16704
	Core		D7S_02154	L,D-transpeptidase	268.8	123.767	2.17183
	Core		D7S_02203	dTDP-glucose 4,6-dehydratase	115.7	53.2667	2.17209
	Core		D7S_01680	sodium:alanine symporter	88	40.3667	2.18002
	Core		D7S_01244	spermidine/putrescine-binding periplasmic protein 1 precursor	721.167	330.533	2.18183
	Core		D7S_00110	tRNA pseudouridine synthase A	115.267	52.7667	2.18446
	Core		D7S_01204	oxidoreductase	550.3	251.533	2.18778
	Core		D7S_01747	cell division protein FtsX	258.4	118	2.18983
	Core		D7S_01000	ATP-binding protein	328.467	149.667	2.19465
	Core		D7S_02755	hypothetical protein	255.133	116.067	2.19816
	Core		D7S_01090	deoxyuridine 5'-triphosphate nucleotidohydrolase	314.467	142.8	2.20215
	Core		D7S_03250	hypothetical protein	531.2	240.533	2.20843
	Core		D7S_00662	transporter	203.867	92.2667	2.20954
	Core		D7S_00042	3-deoxy-D-manno-octulosonate 8-phosphate phosphatase	220.567	99.1333	2.22495
	Core		D7S_00881	pantothenate kinase	132.733	59.6	2.22707
	Core		D7S_00636	hypothetical protein	890.667	399.9	2.22722
	Core		D7S_01697	membrane protein	65.6	29.3667	2.23383
	Core		D7S_01753	PTS mannose transporter subunit IIAB	424.6	189.933	2.23552
	Core		D7S_01598	tRNA (uracil-5-)-methyltransferase	108.967	48.7333	2.23598
	Core		D7S_01080	formamidopyrimidine-DNA glycosylase	142.4	63.5667	2.24017
	Core		D7S_01801	asparagine synthetase AsnA	521.6	232.7	2.24151
	Core		D7S_01347	AMP-binding protein	65.0333	28.9	2.25029
	Core		D7S_01209	sulfur relay protein TusC	162.4	72.1667	2.25035
	Core		D7S_02412	ATP-dependent helicase	154.767	68.7333	2.2517
	Core		D7S_01152	inorganic pyrophosphatase	1372.17	609.233	2.25228
	Core		D7S_01146	membrane protein	186.767	82.8	2.25564
	Core		D7S_01794	(dimethylallyl)adenosine tRNA methylthiotransferase	304.333	134.3	2.26607
	Core		D7S_00154	adenine phosphoribosyltransferase	610.533	269.067	2.26908
	Core		D7S_02027	maltose/maltodextrin transporter ATP-binding protein	335.2	147.7	2.26947
	Core		D7S_01945	hypothetical protein	1021.57	449.867	2.27082
	Core		D7S_01052	tRNA-dihydrouridine synthase	119.4	52.4667	2.27573
	Core		D7S_01748	maltose/maltodextrin transporter ATP-binding protein	186.333	81.8667	2.27606
	Core		D7S_00121	cold-shock protein	753.467	330.5	2.27978
	Core		D7S_01996	trigger factor	1115.83	489.333	2.28031
	Core		D7S_00327	poly(A) polymerase	141.233	61.9333	2.28041
	Core		D7S_00458	endonuclease	151.233	66.2	2.28449
	Core		D7S_01509	iron-dicitrate transporter permease subunit	60.1667	26.3	2.28771
	Core		D7S_00634	Holliday junction resolvase	439.2	191.8	2.28989
	Core		D7S_02211	30S ribosomal protein S15	99.8	43.5	2.29425
	Core		D7S_00153	DNA polymerase III subunit gamma/tau	411.233	178.967	2.29782
	Core		D7S_01793	protein tyrosine phosphatase	168.333	73.2333	2.29859
	Core		D7S_00751	plasmid stabilization protein	235.467	102.033	2.30774
	Core		D7S_02149	hypothetical protein	156.733	67.9	2.3083
	Core		D7S_01936	heme ABC transporter permease	334.5	144.633	2.31274
	Core		D7S_01779	chorismate--pyruvate lyase	41.2333	17.7667	2.32083
	Core		D7S_01148	energy transducer TonB	173.267	74.6	2.32261
	Core		D7S_02038	membrane protein	145.567	62.5667	2.32658
	Core		D7S_01050	iron ABC transporter permease	73.5667	31.5667	2.33052
	Core		D7S_00112	50S ribosomal protein L13	4597.7	1964.17	2.34079
	Core		D7S_00970	hypothetical protein	684.8	292.467	2.34146
	Core		D7S_01190	transcription termination factor Rho	656.667	280.367	2.34217
	Core		D7S_00950	ketol-acid reductoisomerase	39.8333	17	2.34314
	Core		D7S_00886	diaminopimelate decarboxylase	193.233	82.4333	2.34412
	Core		D7S_00969	transcription elongation factor GreB	235.8	100.333	2.35017
	Core		D7S_02365	glutaminyl-tRNA synthetase	489.5	207.767	2.35601
	Core		D7S_01537	ATPase	151.467	64.2	2.35929
	Core		D7S_01663	O-succinylbenzoate synthase	129.533	54.8333	2.36231
	Core		D7S_00228	hypothetical protein	165.167	69.8333	2.36516
	Core		D7S_01012	membrane protein	157.733	66.3	2.37908
	Core		D7S_02399	hypothetical protein	1046.23	439.3	2.38159
	Core		D7S_02390	dihydrodipicolinate reductase	186.1	77.8667	2.38998
	Core		D7S_01937	heme ABC transporter permease	260.7	109.033	2.39101
	Core		D7S_02012	bacterioferritin comigratory protein	347.267	145.067	2.39384
	Core		D7S_01890	hypothetical protein	66.4333	27.6333	2.4041
	Core		D7S_00326	poly(A) polymerase	115.5	47.9	2.41127
	Core		D7S_00325	cupin	35.5667	14.6	2.43607
	Core		D7S_01526	beta-methylgalactoside transporter	165.933	68.0667	2.43781
	Core		D7S_01558	apolipoprotein N-acyltransferase	147.633	60.5	2.44022
	Core		D7S_02740	protein HipA	94.9	38.7333	2.45009
	Core		D7S_02470	NLP/P60 protein	333.333	135.633	2.45761
	Core		D7S_01346	glycosyl transferase	43.6333	17.7333	2.46053
	Core		D7S_00931	1-deoxy-D-xylulose 5-phosphate reductoisomerase	444.133	179.633	2.47244
	Core		D7S_02234	membrane protein	4748.47	1901.07	2.49779
	Core		D7S_00111	30S ribosomal protein S9	3131.17	1243.1	2.51884
	Core		D7S_00396	hypothetical protein	108.9	43.1667	2.52278
	Core		D7S_01850	multidrug transporter MurJ	195.567	77.5	2.52344
	Core		D7S_01011	hypothetical protein	265.433	105	2.52794
	Core		D7S_01155	hypothetical protein	75.2	29.4333	2.55493
	Core		D7S_00079	glucose-1-phosphate adenylyltransferase	135.933	53.1667	2.55674
	Core		D7S_02400	iron ABC transporter permease	112.467	43.9333	2.55994
	Core		D7S_01750	cell division protein FtsY	234.467	91.5	2.56248
	Core		D7S_01935	maltose/maltodextrin transporter ATP-binding protein	300.8	117.333	2.56364
	Core		D7S_00057	dihydroorotate dehydrogenase	73.7667	28.6	2.57925
	Core		D7S_01047	tRNA (guanine-N7)-methyltransferase	406.5	157.567	2.57986
	Core		D7S_01789	hypothetical protein	1665.07	645.367	2.58003
	Core		D7S_02150	membrane protein	403.667	155.967	2.58816
	Core		D7S_01891	ribosomal RNA large subunit methyltransferase N	184.633	70.8	2.60782
	Core		D7S_01941	thiol:disulfide interchange protein	133.3	50.9	2.61886
	Core		D7S_01048	hypothetical protein	363.9	137.967	2.63759
	Core		D7S_02500	tRNA pseudouridine synthase C	184.533	69.9333	2.6387
	Core		D7S_01007	histidine kinase	115.267	43.6	2.64373
	Core		D7S_02387	thiamine monophosphate kinase	200.367	75.5333	2.65269
	Core		D7S_02389	membrane protein	47.1333	17.6333	2.67297
	Core		D7S_00040	anthranilate synthase subunit II	26	9.66667	2.68966
	Core		D7S_01910	peptidoglycan-binding protein LysM	166.367	61.8	2.69202
	Core		D7S_02146	spermidine/putrescine ABC transporter membrane protein	1322.9	491.133	2.69357
	Core		D7S_01654	tRNA pseudouridine synthase C	283.7	105.033	2.70105
	Core		D7S_02222	transcription elongation factor GreB	538.567	197.867	2.72187
	Core		D7S_02207	N-acetylglucosamine kinase	223.133	81.9333	2.72335
	Core		D7S_01960	ribonuclease P	511.667	187.267	2.73229
	Core		D7S_01179	biotin biosynthesis protein BioC	215.9	78.7667	2.74101
	Core		D7S_01345	glycosyl transferase family 2	53.2667	19.3333	2.75517
	Core		D7S_00659	octaprenyl-diphosphate synthase	317.7	113.567	2.79748
	Core		D7S_02317	hypothetical protein	156.267	55.8333	2.79881
	Core		D7S_00038	anthranilate phosphoribosyltransferase	38.7	13.6667	2.83171
	Core		D7S_02026	ABC transporter permease	243.8	86.0667	2.83269
	Core		D7S_01885	isoprenylcysteine carboxyl methyltransferase	82.8	29.0333	2.85189
	Core		D7S_00635	hypothetical protein	7022.47	2455.77	2.85958
	Core		D7S_02495	tRNA pseudouridine synthase C	148.867	52	2.86282
	Core		D7S_02432	tRNA 2-thiocytidine biosynthesis protein TtcA	240.6	83.9667	2.86542
	Core		D7S_01880	peptidylprolyl isomerase	662.733	231	2.86898
	Core		D7S_00118	3-hydroxydecanoyl-ACP dehydratase	1632.53	563.733	2.89593
	Core		D7S_01550	permease	97.7333	33.6	2.90873
	Core		D7S_01664	O-succinylbenzoate synthase	177.767	60.9667	2.9158
	Core		D7S_03095	hypothetical protein	166.733	57	2.92515
	Core		D7S_01576	3,4-dihydroxy-2-butanone 4-phosphate synthase	796.633	271.8	2.93095
	Core		D7S_02430	cysteine desulfurase	125.1	42.6	2.93662
	Core		D7S_00649	TonB-dependent receptor	230.7	78.3333	2.94511
	Core		D7S_03530	hypothetical protein	169.767	57.6333	2.94563
	Core		D7S_00890	xanthine phosphoribosyltransferase	1013.47	341.833	2.9648
	Core		D7S_02388	phosphatidylglycerophosphatase	47.6	16	2.975
	Core		D7S_00371	UDP-phosphate N-acetylglucosaminyl 1-phosphate transferase	253.133	84.6	2.99212
	Core		D7S_00498	hypothetical protein	845.1	280.4	3.01391
	Core		D7S_01944	hypothetical protein	288.933	95.3667	3.02971
	Core		D7S_00054	AcrR family transcriptional regulator	61.5333	20.2333	3.04119
	Core		D7S_01597	hypothetical protein	1188.4	388.7	3.05737
	Core		D7S_00883	ATP-dependent DNA helicase RecQ	228.4	74.7	3.05756
	Core		D7S_01798	permase	638.433	206.767	3.0877
	Core		D7S_00658	hypothetical protein	193.733	62.3667	3.10636
	Core		D7S_00664	GTPase ObgE	279.9	89.8333	3.11577
	Core		D7S_00731	cold-shock protein	764.7	242.833	3.14907
	Core		D7S_01955	hypothetical protein	248.1	78.7	3.15248
	Core		D7S_00208	enterochelin ABC transporter substrate-binding protein	161.9	51.1667	3.16417
	Core		D7S_00972	hypothetical protein	183.133	57.7333	3.17206
	Core		D7S_00936	ABC transporter ATP-binding protein	276.3	86.6667	3.18808
	Core		D7S_00102	tRNA s(4)U8 sulfurtransferase	215.767	67.4667	3.19812
	Core		D7S_00321	membrane protein	46.4667	14.1333	3.28774
	Core		D7S_01051	hypothetical protein	28.1	8.5	3.30588
	Core		D7S_01555	citrate lyase ligase	229.967	69.1667	3.32482
	Core		D7S_00753	peptidylprolyl isomerase	308.967	91.3667	3.38161
	Core		D7S_00579	signal peptide protein	95.9667	28.1	3.41518
	Core		D7S_00198	membrane protein	1072.83	311.667	3.44225
	Core		D7S_01111	hypothetical protein	164.367	47.7333	3.44344
	Core		D7S_00328	molecular chaperone DnaK	2561.23	736.833	3.476
	Core		D7S_00080	glycogen branching protein	82.8667	23.8333	3.47692
	Core		D7S_00081	glycogen branching protein	128.4	36.8	3.48913
	Core		D7S_01153	tryptophan permease	133.867	38.2333	3.50131
	Core		D7S_01365	hydrolase	107.033	30.5667	3.50164
	Core		D7S_00059	DNA topoisomerase I	402.233	111.767	3.59887
	Core		D7S_01551	2-(5'-triphosphoribosyl)-3'-dephospho CoA synthase	51.7667	14.3333	3.61163
	Core		D7S_02145	spermidine/putrescine ABC transporter membrane protein	1011.4	273.867	3.69304
	Core		D7S_02428	heptose 1-phosphate adenyltransferase	348.5	94.3333	3.69435
	Core		D7S_02315	PTS system glucose-specific transporter subunit IIA	2669.53	718.2	3.71698
	Core		D7S_01881	uracil phosphoribosyltransferase	721.7	193.633	3.72715
	Core		D7S_02431	protein ParB	127.733	34	3.75686
	Core		D7S_01795	hypothetical protein	39.9667	10.5667	3.78233
	Core		D7S_00479	aminopeptidase	933.967	240.2	3.88829
	Core		D7S_02429	hypothetical protein	75.4	19.2667	3.91349
	Core		D7S_00082	4-alpha-glucanotransferase	183.233	46.6	3.93205
	Core		D7S_00810	oligopeptide transporter, OPT family	196.167	48.5	4.04467
	Core		D7S_02204	hypothetical protein	118.5	28.2	4.20213
	Core		D7S_00738	glutamate dehydrogenase	228.3	53.4667	4.26995
	Core		D7S_01226	fructose 1,6-bisphosphatase	649.9	148.7	4.37054
	Core		D7S_01552	citrate lyase subunit alpha	120.767	26.8	4.50622
	Core		D7S_01807	leucine-responsive transcriptional regulator	478.1	103.9	4.60154
	Core		D7S_01882	uracil permease	164.767	35.4333	4.65005
	Core		D7S_01189	transporter protein	283.3	58.0667	4.87887
	Core		D7S_01634	membrane protein	289.2	59.2667	4.87964
	Core		D7S_01559	translation initiation factor IF-1	1172.37	239.167	4.90188
	Core		D7S_01553	citrate lyase subunit beta	182.767	37.2	4.91308
	Core		D7S_01806	hypothetical protein	926.133	180.767	5.12336
	Core		D7S_02074	membrane protein	8129.93	1585	5.1293
	Core		D7S_02004	aspartate kinase	346.867	55.8333	6.21254
	Core		D7S_01554	citrate lyase subunit gamma	156.133	21.6667	7.20615
	Core		D7S_00478	permase	308.233	42.2333	7.29834
	Core		D7S_01796	dithiol-disulfide isomerase	190.633	9.23333	20.6462
	Core		D7S_01014	hypothetical protein	602.867	27.1667	22.1914
	Accessory		D7S_02395	hypothetical protein	62.6333	230.867	0.271297
	Accessory		D7S_00255	hypothetical protein	662.367	1879.1	0.352491
	Accessory	7	D7S_00597	inosose dehydratase	31.1667	80.4	0.387645
	Accessory	6	D7S_00543	CRISPR-associated protein	358.9	894.333	0.401305
	Accessory	11	D7S_00997	2,5-diketo-D-gluconic acid reductase	76.1333	185.5	0.410422
	Accessory	-	D7S_02421	hypothetical protein	927.733	2173.83	0.426773
	Accessory	7	D7S_00596	3D-(3,5/4)-trihydroxycyclohexane-1,2-dione hydrolase	27.6	61.3	0.450245
	Accessory	7	D7S_00594	myo-inositol catabolism protein	112.867	249.4	0.452553
	Accessory	-	D7S_01865	glucuronate isomerase	73.6333	161.6	0.455652
	Accessory	-	D7S_01864	2-dehydro-3-deoxyphosphogluconate aldolase	80.5667	176.367	0.456813
	Accessory	-	D7S_01733	gluconate:proton symporter	47.7333	98.1667	0.486248
	Accessory	11	D7S_00995	carboxylesterase	80.1333	160.133	0.500416
	Accessory	-	D7S_01732	hypothetical protein	54.6667	109.133	0.500916
	Accessory	3	D7S_00288	5-deoxyglucuronate isomerase	190.2	362.333	0.524931
	Accessory	-	D7S_02420	membrane protein	201.3	378.167	0.532305
	Acessory	7	D7S_00598	myo-inositol 2-dehydrogenase	35.1667	65.5	0.536896
	Acessory	21	D7S_01923	S-adenosylmethionine synthetase	138.7	245.867	0.564127
	Accessory	-	D7S_02170	hydrogenase	382.867	670.933	0.570648
	Acessory	23	D7S_02164	trimethylamine N-oxide reductase I catalytic subunit	718.833	1258.7	0.571092
	Accessory	-	D7S_00029	oxaloacetate decarboxylase subunit beta	195.633	335.3	0.583458
	Accessory	-	D7S_00891	aminoacyl-histidine dipeptidase	486.367	827.9	0.58747
	Accessory	-	D7S_00504	mobilization protein A	244.433	410.533	0.595404
	Accessory	22	D7S_02118	putative DEAD/DEAH box helicase	127.133	211.9	0.599969
	Acessory	23	D7S_02165	trimethylamine N-oxide reductase I catalytic subunit	1744.47	2870.17	0.607793
	Accessory	-	D7S_01379	hypothetical protein	226.133	362.5	0.623816
	Accessory	5	D7S_00525	cell division protein FtsZ	11.8	18.6333	0.633274
	Accessory	14	D7S_01257	hypothetical protein	38.9333	25.9333	1.50129
	Accessory	24	D7S_02308	integrating conjugative element protein	1250.77	825.833	1.51455
	Accessory	-	D7S_00151	ribonuclease III	279.467	184.467	1.515
	Accessory	-	D7S_00192	transcriptional regulator	77.8	50.8333	1.53049
	Accessory	9	D7S_02860	hypothetical protein	84.1	54.8333	1.53374
	Accessory	-	D7S_02545	transcriptional regulator	89.7333	57.7667	1.55338
	Accessory	2	D7S_00181	CRISPR-associated protein Cas2	115.7	74.0333	1.56281
	Accessory	2	D7S_00182	CRISPR-associated protein Cas1	85.4	54.3667	1.57082
	Accessory	-	D7S_02384	hypothetical protein	42.8333	27.1333	1.57862
	Accessory	5	D7S_00520	chemotaxis protein	18.3333	11.6	1.58046
	Accessory	24	D7S_02294	Cytolethal distending toxin protein A (CdtA)	398.5	251.833	1.5824	cdtA
	Accessory	-	D7S_02525	hypothetical protein	124.633	78.4333	1.58904
	Accessory	-	D7S_00873	acetolactate synthase large subunit	52.4667	32.9333	1.59312
	Accessory	-	D7S_01847	phosphoserine phosphatase	265.1	166.267	1.59443
	Accessory	-	D7S_02460	ligand-gated channel	16.6667	10.2667	1.62338
	Accessory	7	D7S_00591	hypothetical protein	227.367	139.133	1.63416
	Accessory	-	D7S_01631	hypothetical protein	122.833	74.8333	1.64143
	Accessory	-	D7S_00472	translation repressor RelE	258.967	156.2	1.65792
	Acessory	13	D7S_01176	adenosylmethionine-8-amino-7-oxononanoate aminotransferase	492.833	297.033	1.65919
	Accessory	13	D7S_01177	8-amino-7-oxononanoate synthase	242.733	144.133	1.68409
	Accessory	-	D7S_01770	hypothetical protein	90.6667	53.4667	1.69576
	Accessory	25	D7S_02366	peptidase	143.867	83.8	1.71679
	Accessory	24	D7S_02295	Cytolethal distending toxin protein B (CdtB)	359.833	206.8	1.74001	cdtB
	Accessory	-	D7S_01583	hypothetical protein	47.8667	27.2	1.7598
	Accessory	9	D7S_00756	hypothetical protein	54.1	30.0333	1.80133
	Accessory	-	D7S_02419	hypothetical protein	71.2667	39.4	1.8088
	Accessory	-	D7S_01952	nitrite reductase	52.6	28.9667	1.81588
	Accessory	8	D7S_02810	hypothetical protein	55.7667	30.5667	1.82443
	Accessory	17	D7S_01422	integrase	207.4	113.3	1.83054
	Accessory	15	D7S_01289	multidrug resistance protein B	96.7667	52.3667	1.84787
	Accessory	-	D7S_01695	XRE family transcriptional regulator	154.4	82.8333	1.86398
	Accessory	-	D7S_02480	hypothetical protein	26.1667	13.9	1.88249
	Accessory	24	D7S_02296	Cytolethal distending toxin protein C (CdtC)	176.333	93	1.89606	cdtC
	Accessory	14	D7S_01260	hypothetical protein	55.2	29.0333	1.90126
	Acessory	25	D7S_02378	outer membrane-specific lipoprotein transporter subunit LolE	101.667	53.4667	1.9015
	Accessory	24	D7S_02309	conjugal transfer protein	5083.13	2672.33	1.90213
	Accessory	1	D7S_00175	TonB-dependent receptor	49.9667	26.1333	1.91199
	Accessory	15	D7S_01299	glycosyl transferase family 1	188.8	98.5333	1.9161
	Accessory	-	D7S_00297	membrane protein	181.2	94.4667	1.91814
	Acessory	15	D7S_03135	maltose/maltodextrin transporter ATP-binding protein	376.467	195.967	1.92108
	Accessory	14	D7S_03110	hypothetical protein	45.8	23.8	1.92437
	Accessory	-	D7S_01344	thioesterase	44.6	23.1	1.93074
	Accessory	-	D7S_00471	translation repressor RelB	414.467	208.667	1.98626
	Accessory	-	D7S_03770	glucanotransferase	90.0333	45.1667	1.99336
	Accessory	-	D7S_02505	histidine kinase	5.9	2.93333	2.01136
	Accessory	-	D7S_01696	hypothetical protein	78.9333	39.2333	2.01189
	Accessory	15	D7S_01290	mannose-1-phosphate guanyltransferase	615.467	305.267	2.01616
	Accessory	-	D7S_00863	XRE family transcriptional regulator	271.533	134.167	2.02385
	Accessory	-	D7S_03280	hypothetical protein	159.867	78.9	2.02619
	Accessory	13	D7S_01178	hypothetical protein	156.5	77.1667	2.02808
	Accessory	9	D7S_02855	hypothetical protein	117	57.4	2.03833
	Accessory	21	D7S_03515	hypothetical protein	38.6333	18.9333	2.04049
	Acessory	13	D7S_03080	gamma-glutamyl kinase	33.8	16.3667	2.06517
	Accessory	-	D7S_00563	hypothetical protein	74.6333	35.9667	2.07507
	Accessory	20	D7S_01901	hypothetical protein	81.8333	39.2667	2.08404
	Accessory	-	D7S_00932	ribosome-recycling factor	801.267	381.5	2.10031
	Accessory	8	D7S_02805	hypothetical protein	174.7	82.9333	2.10651
	Accessory	7	D7S_00588	type IV secretion protein Rhs	70.4333	33.0667	2.13004
	Accessory	-	D7S_01915	disulfide bond formation protein DsbB	905.733	423.633	2.13801
	Accessory	-	D7S_01585	hypothetical protein	72.2667	33.7	2.14441
	Accessory	-	D7S_03365	hypothetical protein	25.2667	11.7333	2.15341
	Accessory	15	D7S_01300	UDP-phosphate galactose phosphotransferase	137.867	63.7667	2.16205
	Accessory	14	D7S_03100	hypothetical protein	86.8667	40	2.17167
	Accessory	-	D7S_02206	phosphatidylglycerophosphatase	167.567	77.0333	2.17525
	Acessory	15	D7S_01297	dTDP-glucose 4,6-dehydratase	549.467	252.367	2.17726
	Accessory	-	D7S_01343	membrane protein	62.5667	28.7	2.18002
	Accessory	-	D7S_01510	iron-dicitrate transporter substrate-binding subunit	161.167	73.6333	2.18877
	Accessory	-	D7S_02745	hypothetical protein	24.8333	11.2333	2.21068
	Accessory	8	D7S_00696	signal peptide protein	105.1	47.2667	2.22355
	Accessory	17	D7S_01412	hypothetical protein	46.8667	21.0333	2.22821
	Accessory	14	D7S_01258	signal peptide protein	105.533	47.3333	2.22958
	Accessory	21	D7S_03525	hypothetical protein	89.7	39.6	2.26515
	Accessory	3	D7S_00294	hypothetical protein	475.233	209.6	2.26733
	Acessory	25	D7S_02377	maltose/maltodextrin transporter ATP-binding protein	137.433	60.6	2.26788
	Accessory	12	D7S_01109	hypothetical protein	50.6667	22.3	2.27205
	Accessory	13	D7S_03065	hypothetical protein	479.1	209.267	2.28942
	Accessory	4	D7S_00411	hypothetical protein	545.033	236.033	2.30914
	Accessory	26	D7S_02441	molybdenum-pterin-binding protein	394.1	170.4	2.31279
	Accessory	25	D7S_02370	transposase	19.3333	8.26667	2.33871
	Accessory	16	D7S_01336	signal peptide protein	110.567	47.1333	2.34583
	Accessory	-	D7S_00318	4-alpha-glucanotransferase	26.0667	11.1	2.34835
	Accessory	25	D7S_02371	signal peptide protein	112.533	47.8	2.35425
	Accessory	19	D7S_01745	signal peptide protein	58.8333	24.8667	2.36595
	Accessory	-	D7S_00076	alpha-amylase	763.167	318.767	2.39412
	Acessory	24	D7S_02281	membrane protein	109.433	45.4333	2.40866
	Accessory	12	D7S_01107	DNA-binding protein	91.7	38	2.41316
	Accessory	-	D7S_00094	integrase	14.8	6.03333	2.45304
	Acessory	15	D7S_01295	dTDP-glucose 4,6-dehydratase	457.033	186.2	2.45453
	Accessory	-	D7S_01091	division inhibitor protein	298.967	120.267	2.48586
	Accessory	24	D7S_02297	antirestriction protein	80.4667	31.9333	2.51983
	Accessory	15	D7S_01298	glycosyl transferase	119.333	47.3	2.5229
	Accessory	9	D7S_02865	signal peptide protein	192.333	76.0333	2.52959
	Accessory	12	D7S_03025	membrane protein	60.9	23.6	2.58051
	Accessory	15	D7S_03130	teichoic acid ABC transporter permease	368.233	140.7	2.61715
	Accessory	-	D7S_00618	hypothetical protein	11.5	4.36667	2.63359
	Accessory	15	D7S_01296	acetyltransferase	265.767	98.7667	2.69085
	Accessory	-	D7S_03590	hypothetical protein	20.3667	7.56667	2.69163
	Accessory	-	D7S_00032	hypothetical protein	641	231.067	2.77409
	Accessory	21	D7S_03520	hypothetical protein	134.533	47.3	2.84426
	Accessory	12	D7S_03020	membrane protein	47.6	16.7	2.8503
	Accessory	-	D7S_02510	histidine kinase	4.4	1.53333	2.86957
	Acessory	25	D7S_02376	outer membrane-specific lipoprotein transporter subunit LolE	238.767	82.6667	2.88831
	Accessory	14	D7S_01265	type IV secretion protein Rhs	135.567	46.5333	2.91332
	Accessory	4	D7S_02685	transposase	66.1667	22.5333	2.93639
	Accessory	-	D7S_02920	calcium-binding protein	56.7667	19.1333	2.9669
	Accessory	-	D7S_02352	acetyl-CoA carboxylase subunit beta	670	222.9	3.00583
	Accessory	-	D7S_02925	hypothetical protein	48.0667	15.8667	3.02941
	Accessory	14	D7S_01266	signal peptide protein	26.2667	8.6	3.05426
	Accessory	14	D7S_03105	hypothetical protein	138.667	45.4	3.05433
	Accessory	17	D7S_01409	hypothetical protein	289.067	94.3667	3.06323
	Accessory	20	D7S_03490	hypothetical protein	34.2667	10.9333	3.13415
	Accessory	-	D7S_02228	ligand-gated channel protein	89.5	28.2667	3.16627
	Accessory	-	D7S_00122	aspartate-semialdehyde dehydrogenase	40.1333	12.5333	3.20213
	Accessory	-	D7S_01967	autonomous glycyl radical cofactor GrcA	5634.03	1710	3.29476
	Accessory	17	D7S_01407	hypothetical protein	194.6	57.8	3.36678
	Accessory	17	D7S_01406	hypothetical protein	214.2	57	3.75789
	Accessory	14	D7S_01274	hypothetical protein	128.9	34.2333	3.76534
	Accessory	14	D7S_03125	hypothetical protein	203.133	53.7	3.78274
	Accessory	-	D7S_02353	folylpolyglutamate synthase	205.5	51.7333	3.97229
	Accessory	-	D7S_00619	hypothetical protein	13.3333	3.33333	4
	Accessory	-	D7S_02750	hypothetical protein	60.9	14.5333	4.19037
	Accessory	-	D7S_02475	hypothetical protein	6.56667	1.5	4.37778
	Accessory	-	D7S_02075	antitoxin MazE	156.8	29.8	5.26174
	Accessory	4	D7S_00423	restriction endonuclease subunit R	86.5333	15.2667	5.66812
	Accessory	-	D7S_02076	growth inhibitor PemK	269.833	44.5333	6.05913

## Sheet: RPMI
Biofilm in RPMI vs mTSB
	Gene Category	Island Number	Locus_tag	Product	RPMI	mTSB	Ratio	Selected Genes of Interest
	Core	-	D7S_01489	heat shock protein 90	102	2494.53	0.0408894
	Core	-	D7S_01281	molecular chaperone GroEL	654.533	13686.7	0.0478226
	Core	-	D7S_01157	ATP-dependent protease peptidase subunit	35.7333	704.267	0.0507384
	Core	-	D7S_00393	membrane protein	25.5333	368.267	0.0693338
	Core	-	D7S_01532	molecular chaperone GrpE	218.333	3121.2	0.0699517
	Core	-	D7S_01077	50S ribosomal protein L31	240.667	2610.13	0.0922047
	Core	-	D7S_01282	molecular chaperone GroES	1144.17	11714.3	0.0976726
	Core	-	D7S_02062	MerR family transcriptional regulator	53.7667	499.7	0.107598
	Core	-	D7S_01804	ornithine carbamoyltransferase	162.867	1439.27	0.113159
	Core	-	D7S_01378	ferredoxin	75.5	630.333	0.119778
	Core	-	D7S_00705	scaffolding protein	79.0333	649.467	0.12169
	Core	-	D7S_00198	membrane protein	40.5333	311.667	0.130053
	Core	-	D7S_01094	dihydrolipoamide dehydrogenase	102.767	789.2	0.130216
	Core	-	D7S_00894	hypothetical protein	58.0333	423.667	0.136979
	Core	-	D7S_01158	ATP-dependent protease ATP-binding subunit HslU	172.1	1220.23	0.141039
	Core	-	D7S_00515	protease	39.7333	276.267	0.143822
	Core	-	D7S_01121	preprotein translocase subunit SecA	150.833	981.867	0.153619
	Core	-	D7S_00439	serine peptidase	410.333	2626.7	0.156216
	Core	-	D7S_02396	ribonucleotide-diphosphate reductase subunit alpha	155.9	945.4	0.164904
	Core	-	D7S_00704	cysteine desulfurase	212.633	1272.83	0.167055
	Core	-	D7S_02342	50S ribosomal protein L20	213.633	1198.07	0.178315
	Core	-	D7S_02077	molecular chaperone DnaJ	61.8667	338.467	0.182785
	Core	-	D7S_02063	adenylosuccinate synthetase	242.067	1314.33	0.184174
	Core	-	D7S_01355	excinuclease ABC subunit A	329.2	1764.17	0.186604
	Core	-	D7S_01799	uridine phosphorylase	292.3	1521.33	0.192134
	Core	-	D7S_03645	membrane protein	95.8667	498.933	0.192143
	Core	-	D7S_01907	superoxide dismutase	354.7	1840.67	0.192702
	Core	-	D7S_00053	hemolysin D	102.733	531.6	0.193253
	Core	-	D7S_01999	membrane protease HflK	276.533	1429.67	0.193425
	Core	-	D7S_00607	serine hydroxymethyltransferase	902.633	4607.63	0.1959
	Core	-	D7S_00379	iron transporter	75.5333	384.4	0.196497
	Core	-	D7S_00848	50S ribosomal protein L9	743.367	3722.93	0.199672
	Core	-	D7S_00804	Hsp33-like chaperonin	32.3	155.667	0.207495
	Core	-	D7S_02393	ribonucleotide-diphosphate reductase subunit beta	73.1333	350.1	0.208893
	Core	-	D7S_00394	membrane protein	8160.8	39065.4	0.208901
	Core	-	D7S_01660	triosephosphate isomerase	368.333	1751.4	0.210308
	Core	-	D7S_01862	3-phosphoglycerate dehydrogenase	214.167	1012.83	0.211453
	Core	-	D7S_00748	ribonucleoside-triphosphate reductase	308.4	1448.67	0.212885
	Core	-	D7S_00180	5-methyltetrahydropteroyltriglutamate-- homocysteine methyltransferase	246.933	1149.97	0.214731
	Core	-	D7S_00989	integration host factor subunit alpha	1010.43	4657.5	0.216948
	Core	-	D7S_01836	NAD-dependent DNA ligase LigA	33.0333	152.2	0.217039
	Core	-	D7S_02065	proline:sodium symporter PutP	31.4667	144.133	0.218316
	Core	-	D7S_00706	scaffolding protein	78.2333	355.833	0.219859
	Core	-	D7S_00531	preprotein translocase subunit SecD	126.8	573	0.221291
	Core	-	D7S_01805	carbamate kinase	229.867	1020.17	0.225323
	Core	-	D7S_00838	50S ribosomal protein L19	289.367	1277.77	0.226463
	Core	-	D7S_01636	phosphatidylethanolamine-binding protein	268.3	1184.13	0.226579
	Core	-	D7S_01465	transcription-repair coupling factor	63.0333	277.8	0.226902
	Core	-	D7S_01979	pyruvate formate-lyase	1328.4	5770.33	0.230212
	Core	-	D7S_02418	cytochrome C peroxidase	1267.53	5474.83	0.23152
	Core	-	D7S_00206	formate dehydrogenase	66.5333	274.8	0.242115
	Core	-	D7S_02417	ribonuclease D	28.7667	117.067	0.245729
	Core	-	D7S_01823	30S ribosomal protein S17	324.567	1319.07	0.246058
	Core	-	D7S_00106	permease	120.8	486.4	0.248355
	Core	-	D7S_00258	5'-methylthioadenosine nucleosidase	128.467	514.933	0.249482
	Core	-	D7S_00532	preprotein translocase subunit SecF	105.2	421.033	0.249861
	Core	-	D7S_01501	fumarate reductase	553.167	2183.13	0.253382
	Core	-	D7S_01708	50S ribosomal protein L10	935.3	3670.83	0.254792
	Core	-	D7S_01831	30S ribosomal protein S21	166.967	647.267	0.257957
	Core	-	D7S_02272	RNA-binding protein Hfq	986.467	3816.3	0.258488
	Core	-	D7S_01182	50S ribosomal protein L32	172.433	663.5	0.259884
	Core	-	D7S_02175	hydrogenase 3 membrane subunit	183.567	703.533	0.260921
	Core	-	D7S_02055	hypothetical protein	503.867	1928.37	0.261292
	Core	-	D7S_00806	HAD family hydrolase	99.9333	376.567	0.26538
	Core	-	D7S_00708	molecular chaperone DnaK	76.7667	283.7	0.270591
	Core	-	D7S_00074	hypothetical protein	429.267	1581.03	0.27151
	Core	-	D7S_01200	lipoyl synthase	61.6	225.467	0.273211
	Core	-	D7S_02041	zinc ABC transporter substrate-binding protein	826.633	3012.9	0.274365
	Core	-	D7S_00870	fructose-bisphosphate aldolase	876.167	3190.9	0.274583
	Core	-	D7S_00311	dihydrolipoamide dehydrogenase	207.967	755.733	0.275185
	Core	-	D7S_00707	co-chaperone HscB	89.7667	324.867	0.276318
	Core	-	D7S_01328	ADP-heptose--LPS heptosyltransferase	43.1667	156.133	0.276473
	Core	-	D7S_01031	Na(+)-translocating NADH-quinone reductase subunit F	268.333	960.967	0.279233
	Core	-	D7S_03270	2-C-methyl-D-erythritol 2,4-cyclodiphosphate synthase	18.4333	66	0.279293
	Core	-	D7S_00895	periplasmic negative regulator of sigmaE	245.2	873.7	0.280646
	Core	-	D7S_00500	3-phosphoserine/phosphohydroxythreonine aminotransferase	96.3	343.033	0.280731
	Core	-	D7S_01327	glutathionylspermidine synthase	145.833	508.833	0.286603
	Core	-	D7S_00777	50S ribosomal protein L17	446.9	1557.13	0.287002
	Core	-	D7S_01206	cysteine ABC transporter permease	112.2	387.2	0.289773
	Core	-	D7S_01156	acid phosphatase	334.667	1150.27	0.290947
	Core	-	D7S_03260	FAD-dependent cmnm(5)s(2)U34 oxidoreductase	87.4	299	0.292308
	Core	-	D7S_01575	tryptophan--tRNA ligase	124.5	425.267	0.292757
	Core	-	D7S_00954	elongation factor G	1026	3487.33	0.294208
	Core	-	D7S_01709	50S ribosomal protein L1	939.2	3190.33	0.294389
	Core	-	D7S_01980	pyruvate formate lyase-activating enzyme 1	138.767	467.033	0.297124
	Core	-	D7S_01214	glutathione peroxidase	3062.53	10295.9	0.297452
	Core	-	D7S_01033	electron transporter RsxE	250.733	835.867	0.299968
	Core	-	D7S_00052	multidrug ABC transporter ATP-binding protein	45.3	150.767	0.300464
	Core	-	D7S_00446	membrane protein	71.0667	236.2	0.300875
	Core	-	D7S_01199	lipoate--protein ligase	118.9	392.467	0.302956
	Core	-	D7S_01856	4-hydroxy-3-methylbut-2-enyl diphosphate reductase	52.5667	169.333	0.310433
	Core	-	D7S_02014	elongation factor G	127.967	408.533	0.313234
	Core	-	D7S_01679	ribosome-associated inhibitor A	1759.47	5584.8	0.315046
	Core	-	D7S_00991	glucosamine--fructose-6-phosphate aminotransferase	145.967	459.067	0.317964
	Core	-	D7S_00955	elongation factor 4	1368.5	4242.93	0.322536
	Core	-	D7S_01670	hypothetical protein	38.8667	119.8	0.32443
	Core	-	D7S_02230	hypothetical protein	72.6667	223.4	0.325276
	Core	-	D7S_01991	opacity-associated protein OapA	489.433	1497.17	0.326906
	Core	-	D7S_01954	superoxide dismutase	2032.2	6168.83	0.32943
	Core	-	D7S_00876	elongation factor 4	1413.2	4251.07	0.332434
	Core	-	D7S_00709	2Fe-2S ferredoxin	61.0667	182.667	0.334307
	Core	-	D7S_00481	hypothetical protein	81.6333	242.167	0.337096
	Core	-	D7S_00992	membrane protein	165.2	488.333	0.338294
	Core	-	D7S_01566	peptidase M23	607.167	1787.7	0.339636
	Core	-	D7S_00391	membrane protein	53.8333	158.133	0.34043
	Core	-	D7S_00645	tRNA methyltransferase	37.0333	108.2	0.342267
	Core	-	D7S_01834	hypothetical protein	56.7333	164.767	0.344325
	Core	-	D7S_01066	diacylglycerol kinase	82.6667	238.533	0.346562
	Core	-	D7S_00651	ribonuclease T	28.6	82.3667	0.347228
	Core	-	D7S_00530	hypothetical membrane protein HI_0241	266.333	762.933	0.349091
	Core	-	D7S_00051	ABC transporter permease	27.5667	78.7333	0.350127
	Core	-	D7S_00871	RfaL protein	98	279.7	0.350375
	Core	-	D7S_00456	tetrapyrrole methylase	103.133	292.267	0.352874
	Core	-	D7S_00166	acetyl-CoA carboxylase	55.5333	156.7	0.354393
	Core	-	D7S_00308	NAD(P)H nitroreductase	242.7	684.4	0.354617
	Core	-	D7S_01692	Dca	53.7667	149.167	0.360447
	Core	-	D7S_00312	pyruvate dehydrogenase	247.8	686.533	0.360944
	Core	-	D7S_02169	hydrogenase	143.633	396.067	0.362649
	Core	-	D7S_01574	phosphoglycolate phosphatase	224.333	615.833	0.364276
	Core	-	D7S_01855	peptidase A8	39	107	0.364486
	Core	-	D7S_01707	50S ribosomal protein L7/L12	953.033	2599.4	0.366636
	Core	-	D7S_00852	30S ribosomal protein S6	1960.03	5317.97	0.368568
	Core	-	D7S_00398	peroxidase	580.233	1573.3	0.3688
	Core	-	D7S_02064	hypothetical protein	24.7	66.9333	0.369024
	Core	-	D7S_02845	glutamyl-tRNA synthetase	356.233	959.733	0.371179
	Core	-	D7S_00460	outer membrane lipoprotein	190.233	512.467	0.371211
	Core	-	D7S_01103	3-dehydroquinate synthase	192.867	518.2	0.372186
	Core	-	D7S_00050	membrane protein	40.6333	108.933	0.373011
	Core	-	D7S_00623	membrane protein	1823.6	4870.37	0.374428
	Core	-	D7S_00805	ribosome-associated heat shock protein Hsp15	46.3667	123.333	0.375946
	Core	-	D7S_01337	3-oxoacyl-ACP synthase	52.4	137	0.382482
	Core	-	D7S_01894	serine dehydratase	233.433	605.533	0.3855
	Core	-	D7S_01972	6-phosphofructokinase	576.1	1492.93	0.385885
	Core	-	D7S_00324	phosphate acetyltransferase	110.633	283.533	0.390195
	Core	-	D7S_01859	hypothetical protein	74.2333	190.133	0.390428
	Core	-	D7S_02178	carbamoyl phosphate phosphatase	80.6667	205.9	0.391776
	Core	-	D7S_01992	membrane protein	80.7333	205.533	0.392799
	Core	-	D7S_02176	hydrogenase 4 subunit B	457.733	1163.87	0.393287
	Core	-	D7S_02187	GntT protein	21	52.8333	0.397476
	Core	-	D7S_01818	30S ribosomal protein S19	1168.87	2929.37	0.399017
	Core	-	D7S_00580	ribulose 5-phosphate epimerase	91.5667	228.567	0.400613
	Core	-	D7S_02168	hydrogenase-4 component J	77.9	194.1	0.40134
	Core	-	D7S_00999	methyltransferase	36.8667	91.3667	0.403502
	Core	-	D7S_02237	2-dehydro-3-deoxyphosphooctonate aldolase	216.833	532.567	0.407148
	Core	-	D7S_01844	GTP-binding protein	137.2	336.767	0.407404
	Core	-	D7S_01813	30S ribosomal protein S10	1372.57	3366.27	0.407742
	Core	-	D7S_00105	MmcQ protein	91.7	224.267	0.408888
	Core	-	D7S_01867	mannonate dehydratase	50.4333	121.467	0.415203
	Core	-	D7S_01360	phosphoribosylaminoimidazole synthetase	429.167	1031.87	0.415913
	Core	-	D7S_01377	glycyl-tRNA synthetase	218.5	525.1	0.416111
	Core	-	D7S_00263	aspartyl-tRNA synthetase	207.9	499.1	0.41655
	Core	-	D7S_00165	DNA gyrase subunit A	193.2	462.033	0.418152
	Core	-	D7S_00302	2,3,4,5-tetrahydropyridine-2,6-carboxylate N-succinyltransferase	198.533	474.167	0.418699
	Core	-	D7S_00254	cobalamin biosynthesis protein CbiM	457.1	1090.73	0.419076
	Core	-	D7S_01866	dioxygenase	46.2667	108.933	0.424725
	Core	-	D7S_01792	peptidylprolyl isomerase	215.033	505.933	0.425023
	Core	-	D7S_01095	ribosomal RNA large subunit methyltransferase J	93.2	217.267	0.428966
	Core	-	D7S_01039	BolA	28	65.1	0.430108
	Core	-	D7S_01340	3-oxoacyl-ACP synthase	95.6667	222.3	0.430349
	Core	-	D7S_01222	preprotein translocase subunit SecB	429.367	995.267	0.431409
	Core	-	D7S_01385	membrane protein	1772.73	4103.43	0.432012
	Core	-	D7S_00830	outer membrane protein assembly factor BamD	239.667	553.967	0.432637
	Core	-	D7S_01747	cell division protein FtsX	51.0667	118	0.432768
	Core	-	D7S_02580	iron ABC transporter ATP-binding protein	129.333	298.6	0.433132
	Core	-	D7S_01475	penicillin-binding protein 2	481.867	1111.87	0.433385
	Core	-	D7S_02107	methylglyoxal synthase	77.9	179.333	0.434387
	Core	-	D7S_02174	hydrogenase 4 subunit B	243.667	559.167	0.435768
	Core	-	D7S_01392	hypothetical protein	80.6667	183.167	0.4404
	Core	-	D7S_01135	molecular chaperone	80.2667	182.233	0.440461
	Core	-	D7S_01503	fumarate reductase	1006.2	2284.13	0.440517
	Core	-	D7S_00710	hypothetical protein	61.3333	138.7	0.442201
	Core	-	D7S_01729	ATP-dependent DNA helicase RecQ	212.633	478.933	0.443973
	Core	-	D7S_02333	threonine--tRNA ligase	377.9	850.467	0.444344
	Core	-	D7S_00224	epimerase	25.1	56.3667	0.445299
	Core	-	D7S_00430	hydroxyacylglutathione hydrolase	212.8	477.5	0.445654
	Core	-	D7S_00987	uroporphyrinogen decarboxylase	68.9667	154.567	0.446194
	Core	-	D7S_01704	DNA-directed RNA polymerase subunit beta'	350.367	783.233	0.447334
	Core	-	D7S_02316	oligopeptidase A	159.067	355.133	0.447907
	Core	-	D7S_01126	leucine--tRNA ligase	237.267	528.767	0.448717
	Core	-	D7S_02216	thioredoxin reductase	917.533	2044.07	0.448876
	Core	-	D7S_01242	ATP F0F1 synthase subunit alpha	509.567	1131.63	0.450293
	Core	-	D7S_01461	hypothetical protein	190.467	422.933	0.450347
	Core	-	D7S_01052	tRNA-dihydrouridine synthase	23.6667	52.4667	0.45108
	Core	-	D7S_01982	cell division protein FtsQ	81.7	180.7	0.452131
	Core	-	D7S_02585	iron ABC transporter ATP-binding protein	242.133	534.4	0.453094
	Core	-	D7S_01726	hypothetical protein	415.533	915.1	0.454085
	Core	-	D7S_00554	hypothetical protein	942.733	2072.43	0.454892
	Core	-	D7S_01639	hypothetical protein	89.2667	196	0.455442
	Core	-	D7S_01568	membrane protein	453.3	994.033	0.456021
	Core	-	D7S_01978	formate transporter	1658.73	3622.93	0.457843
	Core	-	D7S_02329	anthranilate synthase component II	43.4333	94.7333	0.45848
	Core	-	D7S_00786	50S ribosomal protein L18	1500.87	3267.77	0.459294
	Core	-	D7S_01652	tRNA (adenine-N6)-methyltransferase	37.6667	81.1	0.464447
	Core	-	D7S_00869	phosphoglycerate kinase	1504.47	3229	0.465923
	Core	-	D7S_02145	spermidine/putrescine ABC transporter membrane protein	127.733	273.867	0.466407
	Core	-	D7S_01635	rRNA methylase	197.2	422.367	0.466893
	Core	-	D7S_00820	membrane protein	251.033	536.8	0.467648
	Core	-	D7S_01193	50S rRNA methyltransferase	81.4333	174.133	0.467649
	Core	-	D7S_02222	transcription elongation factor GreB	92.6333	197.867	0.46816
	Core	-	D7S_00047	integration host factor subunit alpha	335.767	714.3	0.470064
	Core	-	D7S_00890	xanthine phosphoribosyltransferase	161.333	341.833	0.471965
	Core	-	D7S_01820	30S ribosomal protein S3	1681.13	3556.53	0.472689
	Core	-	D7S_01122	8-oxo-dGTP diphosphatase	86.9667	183.533	0.473847
	Core	-	D7S_00860	phosphopantetheine adenylyltransferase	146.833	309.433	0.474523
	Core	-	D7S_00227	malate dehydrogenase	499.633	1048.63	0.476461
	Core	-	D7S_00953	30S ribosomal protein S7	980.667	2057.83	0.476553
	Core	-	D7S_02385	6,7-dimethyl-8-ribityllumazine synthase	204.767	428.267	0.478129
	Core	-	D7S_01078	beta-1,4-galactosyltransferase	198.4	414.3	0.47888
	Core	-	D7S_02024	hypothetical protein	747.867	1560	0.479402
	Core	-	D7S_00055	aromatic amino acid aminotransferase	213.7	445.3	0.479901
	Core	-	D7S_02108	hypothetical protein	940.667	1959.27	0.480112
	Core	-	D7S_01058	hypothetical protein	48.4667	100.867	0.480502
	Core	-	D7S_00223	electron transporter RsxE	65.2	135.6	0.480826
	Core	-	D7S_00849	30S ribosomal protein S18	2038.5	4228.03	0.482139
	Core	-	D7S_00409	PTS system transporter subunit IICB	136.3	282.633	0.48225
	Core	-	D7S_01579	membrane protein	98.7667	204.533	0.482888
	Core	-	D7S_00703	transcriptional regulator	149.033	307.967	0.483927
	Core	-	D7S_00939	glucitol operon repressor	174	359.167	0.484455
	Core	-	D7S_00925	UDP-3-O-(3-hydroxymyristoyl) glucosamine N-acyltransferase	203.733	419.533	0.485619
	Core	-	D7S_02141	C4-dicarboxylate ABC transporter	459.367	938.733	0.489347
	Core	-	D7S_01243	ATP synthase F0F1 subunit epsilon	334.467	683.233	0.489535
	Core	-	D7S_01965	signal peptidase	240	489.4	0.490396
	Core	-	D7S_00021	pyruvate kinase	1626.77	3300.7	0.492855
	Core	-	D7S_00983	phosphoenolpyruvate carboxykinase	1871.1	3786.73	0.49412
	Core	-	D7S_01159	peptide ABC transporter substrate-binding protein	202.333	409.3	0.49434
	Core	-	D7S_00296	transcriptional regulator	361.267	728.433	0.49595
	Core	-	D7S_01138	oxidoreductase	308.233	620.967	0.496377
	Core	-	D7S_00855	ATP-binding protein	239.8	482.9	0.496583
	Core	-	D7S_01653	nicotinamide riboside transporter pnuC	104	209	0.497608
	Core	-	D7S_01740	1,4-dihydroxy-2-naphthoate prenyltransferase	93.3	187.4	0.497866
	Core	-	D7S_01710	50S ribosomal protein L11	2019.37	4041.1	0.499707
	Core	-	D7S_02167	hydrogenase 3 maturation protease	59.5	118.933	0.50028
	Core	-	D7S_02033	glmZ(sRNA)-inactivating NTPase	106.967	213.5	0.501015
	Core	-	D7S_01599	DNA polymerase I	7.8	15.5667	0.501071
	Core	-	D7S_00841	rod shape-determining protein MreB	663.4	1321.43	0.502031
	Core	-	D7S_00839	rod shape-determining protein MreD	138.967	275.067	0.505211
	Core	-	D7S_01124	hypothetical protein	139	274.433	0.506498
	Core	-	D7S_01637	DL-methionine transporter substrate-binding subunit	153.767	302.8	0.507816
	Core	-	D7S_01842	uracil-DNA glycosylase	58.0667	114.2	0.508465
	Core	-	D7S_00372	adenosylmethionine-8-amino-7-oxononanoate aminotransferase	90.4	177.533	0.5092
	Core	-	D7S_00739	catalase	48.3333	94.6	0.510923
	Core	-	D7S_02840	hypothetical protein	16.1667	31.5667	0.512144
	Core	-	D7S_02339	ferredoxin-NADP reductase	160.3	312.467	0.513015
	Core	-	D7S_01445	Flp pilus assembly protein TadF	2195.63	4268.3	0.514405	tadF
	Core	-	D7S_01247	bifunctional N-acetylglucosamine-1-phosphate uridyltransferase/glucosamine-1-phosphate acetyltransferase	264.3	513.333	0.51487
	Core	-	D7S_00780	30S ribosomal protein S11	2970.7	5745.53	0.517045
	Core	-	D7S_01964	double-stranded RNA-binding protein	174.967	337.633	0.518215
	Core	-	D7S_02355	cardiolipin synthetase	77.4	149.233	0.518651
	Core	-	D7S_00721	hypothetical protein	94.9667	183	0.518944
	Core	-	D7S_01032	electron transporter RsxE	442.067	849.533	0.520364
	Core	-	D7S_01963	GTPase Era	123.7	235.033	0.526308
	Core	-	D7S_01839	sulfate transport protein CysZ	41.2667	78.0333	0.528834
	Core	-	D7S_02410	aldose epimerase	106.5	201.367	0.528886
	Core	-	D7S_01854	valine--tRNA ligase	261.1	493.533	0.529042
	Core	-	D7S_00567	aspartate ammonia-lyase	783.967	1479.13	0.530018
	Core	-	D7S_00436	hypothetical protein	88.5	166.6	0.531212
	Core	-	D7S_01775	guanylate kinase	292.2	549.733	0.53153
	Core	-	D7S_00771	hypothetical protein	149.033	279.4	0.533405
	Core	-	D7S_01654	tRNA pseudouridine synthase C	56.3	105.033	0.53602
	Core	-	D7S_00796	preprotein translocase subunit TatB	237.333	441.8	0.537196
	Core	-	D7S_01981	ribosomal protein L11 methyltransferase	157.733	293.067	0.538217
	Core	-	D7S_01283	exclusion suppressor FxsA	125.767	233.533	0.538538
	Core	-	D7S_00552	enoyl-ACP reductase	307.167	567.733	0.54104
	Core	-	D7S_01113	excinuclease ABC subunit A	191	352.3	0.542152
	Core	-	D7S_00749	radical SAM protein	76.7333	141.2	0.543437
	Core	-	D7S_02026	ABC transporter permease	46.9333	86.0667	0.545314
	Core	-	D7S_01217	ABC transporter ATP-binding protein	71.8	131.367	0.546562
	Core	-	D7S_00837	tRNA (guanine-N1)-methyltransferase	1160.37	2122.87	0.546604
	Core	-	D7S_01833	tRNA threonylcarbamoyladenosine biosynthesis protein Gcp	161.167	294.133	0.547937
	Core	-	D7S_00346	tyrosyl-tRNA synthetase	250.8	456.1	0.549879
	Core	-	D7S_00526	S-adenosylmethionine tRNA ribosyltransferase	68.4	124.2	0.550725
	Core	-	D7S_01977	purine nucleoside phosphoramidase	205.7	373.433	0.550835
	Core	-	D7S_02263	peptide ABC transporter permease	38.7333	70.3	0.550972
	Core	-	D7S_01016	Universal stress protein A	2441.53	4430.77	0.551041
	Core	-	D7S_01667	acetyl-CoA carboxylase	164.133	296.533	0.553507
	Core	-	D7S_02360	hypothetical protein	89.8	161.2	0.557072
	Core	-	D7S_01286	PTS N-acetylgalactosamine transporter subunit IIC	405.633	727.3	0.557725
	Core	-	D7S_01822	50S ribosomal protein L29	1630.17	2919.87	0.558302
	Core	-	D7S_01666	acetyl-CoA carboxylase	194.9	348.367	0.559468
	Core	-	D7S_02205	GTP cyclohydrolase	140.267	250	0.561067
	Core	-	D7S_01573	ribulose-phosphate 3-epimerase	587.4	1045.6	0.561783
	Core	-	D7S_02383	glucose-6-phosphate isomerase	421.067	748.667	0.562422
	Core	-	D7S_01571	2-C-methyl-D-erythritol 4-phosphate cytidylyltransferase	45.5	80.8667	0.562655
	Core	-	D7S_00947	shikimate dehydrogenase	40.6	72.1333	0.562847
	Core	-	D7S_02021	UDP-N-acetylglucosamine 1-carboxyvinyltransferase	198.8	353.2	0.562854
	Core	-	D7S_00330	Leukotoxin translocation ATP-binding protein (LktB)	72.3333	128.233	0.564076
	Core	-	D7S_01371	glycyl-tRNA synthetase	171.267	303.433	0.564429
	Core	-	D7S_00374	methionine aminopeptidase	334.733	592.2	0.565237
	Core	-	D7S_01638	methionine ABC transporter permease	79.8	140.233	0.569052
	Core	-	D7S_01629	alpha-D-phosphohexomutase	1008.67	1768.43	0.570373
	Core	-	D7S_01774	glyceraldehyde-3-phosphate dehydrogenase	2977.43	5215.87	0.570842
	Core	-	D7S_01161	hypothetical protein	444.267	776.1	0.572435
	Core	-	D7S_00673	maltose/maltodextrin transporter ATP-binding protein	28	48.7333	0.574555
	Core	-	D7S_01040	hypothetical protein	226.333	393.733	0.574839
	Core	-	D7S_01758	uridine phosphorylase	647.033	1124.03	0.575635
	Core	-	D7S_01363	competence protein comEA	546	948	0.575949
	Core	-	D7S_01104	DNA adenine methylase	55.6333	95.4333	0.582955
	Core	-	D7S_01102	shikimate kinase	477.667	819.167	0.583113
	Core	-	D7S_02356	membrane protein	168.3	287.467	0.585459
	Core	-	D7S_01868	DctP protein	104.9	178.367	0.588114
	Core	-	D7S_00900	prolyl-tRNA synthetase	140.1	237.6	0.589646
	Core	-	D7S_02106	hypothetical protein	60.2	102	0.590196
	Core	-	D7S_01819	50S ribosomal protein L22	2117.53	3572.03	0.592809
	Core	-	D7S_02140	recombination factor protein RarA	97.5333	164.3	0.59363
	Core	-	D7S_02017	DNA mismatch repair protein MutH	59.9333	100.8	0.594577
	Core	-	D7S_03055	nucleotidyltransferase	212.8	357.5	0.595245
	Core	-	D7S_00070	2-acyl-glycerophospho-ethanolamine acyltransferase	123.4	207.133	0.595752
	Core	-	D7S_01957	DNA polymerase III subunit beta	641.733	1076.67	0.596037
	Core	-	D7S_00882	DNA gyrase subunit B	338.733	567.5	0.596887
	Core	-	D7S_00857	hypothetical protein	468.767	782.167	0.599318
	Core	-	D7S_00494	ribose-phosphate pyrophosphokinase	573.867	953.867	0.601621
	Core	-	D7S_02905	primosomal replication protein N	2427.23	4022.03	0.603484
	Core	-	D7S_01240	ATP F0F1 synthase subunit alpha	739.933	1225.73	0.603666
	Core	-	D7S_00492	membrane protein	67.2	111.033	0.605224
	Core	-	D7S_01112	single-stranded DNA-binding protein	277.567	457.533	0.606659
	Core	-	D7S_01205	amino acid ABC transporter substrate-binding protein	466.967	768.467	0.60766
	Core	-	D7S_01814	50S ribosomal protein L3	2139.43	3517.83	0.608168
	Core	-	D7S_00638	membrane protein	173.933	285.8	0.608584
	Core	-	D7S_00031	oxaloacetate decarboxylase gamma chain	473.067	776.3	0.609386
	Core	-	D7S_01751	16S rRNA methyltransferase	52.2	85.6333	0.609576
	Core	-	D7S_00477	tRNA(Ile)-lysidine synthetase	64.0333	105	0.609841
	Core	-	D7S_01983	1-acyl-sn-glycerol-3-phosphate acyltransferase	147.2	241.367	0.609861
	Core	-	D7S_00314	pyruvate dehydrogenase	617.133	1009.73	0.611184
	Core	-	D7S_01576	3,4-dihydroxy-2-butanone 4-phosphate synthase	166.5	271.8	0.612583
	Core	-	D7S_01628	phosphoglyceromutase	913.067	1479.9	0.616979
	Core	-	D7S_00626	colicin uptake protein TolR	393.1	635.333	0.61873
	Core	-	D7S_03000	hypothetical protein	259.6	418.6	0.620162
	Core	-	D7S_01123	DNA polymerase III subunit delta	124.9	201.1	0.621084
	Core	-	D7S_01285	hypothetical protein	171.233	271.867	0.629843
	Core	-	D7S_01895	hypothetical protein	570.633	905.967	0.629861
	Core	-	D7S_00440	membrane protein	835.267	1325.7	0.630057
	Core	-	D7S_01727	polynucleotide phosphorylase/polyadenylase	1117.23	1767	0.632277
	Core	-	D7S_01802	tRNA-dihydrouridine synthase	70.5667	111.1	0.635164
	Core	-	D7S_00822	NAD(P)H nitroreductase	286.533	451.1	0.635188
	Core	-	D7S_01530	inorganic polyphosphate kinase	177.6	279.067	0.636407
	Core	-	D7S_00505	3-phosphoshikimate 1-carboxyvinyltransferase	137.733	214.033	0.643513
	Core	-	D7S_01186	dioxygenase	551.533	850.933	0.648151
	Core	-	D7S_01803	chloride channel protein EriC	168.1	257.5	0.652816
	Core	-	D7S_00927	outer membrane protein assembly complex, YaeT protein	901.867	1381.07	0.653022
	Core	-	D7S_02348	glucitol operon repressor	76.1667	116.5	0.653791
	Core	-	D7S_00390	membrane protein	122.333	187.1	0.653839
	Core	-	D7S_00158	chorismate synthase	117.767	179.8	0.654987
	Core	-	D7S_01919	anthranilate synthase subunit I	216.533	330.433	0.655301
	Core	-	D7S_00007	stringent starvation protein A	540.267	824.033	0.655637
	Core	-	D7S_02090	penicillin-binding protein 1C	85.4	130.2	0.655914
	Core	-	D7S_00702	tRNA (cytidine/uridine-2'-O-)-methyltransferase	238.833	362.5	0.658851
	Core	-	D7S_01942	hypothetical protein	37.2333	56.4	0.660165
	Core	-	D7S_01777	(p)ppGpp synthetase	278.4	421.567	0.660394
	Core	-	D7S_00125	hypothetical protein	40.7333	61.5667	0.661613
	Core	-	D7S_01906	malic enzyme	387.967	585.967	0.662097
	Core	-	D7S_01469	cysteine ABC transporter permease	76.8333	115.767	0.663691
	Core	-	D7S_00653	sodium:proton antiporter	86.1333	129.3	0.666151
	Core	-	D7S_01713	antibiotic biosynthesis monooxygenase	213.167	141.767	1.50364
	Core	-	D7S_00744	long-chain fatty acid--CoA ligase	321.3	213.433	1.50539
	Core	-	D7S_01943	hypothetical protein	67.3333	44.7	1.50634
	Core	-	D7S_00753	peptidylprolyl isomerase	137.8	91.3667	1.50821
	Core	-	D7S_00178	branched-chain amino acid transporter AzlC	146.167	96.5333	1.51416
	Core	-	D7S_00646	beta-carotene 15,15'-monooxygenase	131.667	86.5	1.52216
	Core	-	D7S_02330	3-phosphoglycerate dehydrogenase	714.567	469.3	1.52262
	Core	-	D7S_00116	hypothetical protein	395.767	259.1	1.52747
	Core	-	D7S_02850	adhesin	238.467	156.1	1.52765
	Core	-	D7S_01605	DNA mismatch repair protein MutS	171.333	111.967	1.53022
	Core	-	D7S_00235	hypothetical protein	263.967	171.6	1.53827
	Core	-	D7S_00004	molybdenum cofactor biosynthesis protein C	1218.53	788.933	1.54453
	Core	-	D7S_02003	serine kinase	395.833	256.233	1.54482
	Core	-	D7S_01861	ribose-5-phosphate isomerase A	550.067	355.267	1.54832
	Core	-	D7S_01722	protein transporter HofB	22.3	14.4	1.54861
	Core	-	D7S_00815	virulence-associated protein D	154.967	100	1.54967
	Core	-	D7S_02181	hydrogenase	73.1667	47.1667	1.55124
	Core	-	D7S_00404	N-acetylglucosamine kinase	148.2	95.5333	1.55129
	Core	-	D7S_00381	ABC transporter permease	61.4333	39.5	1.55527
	Core	-	D7S_01485	cell division protein FtsA	1364.6	875.8	1.55812
	Core	-	D7S_00782	50S ribosomal protein L36	1330.2	852.4	1.56053
	Core	-	D7S_01239	ATP F0F1 synthase subunit delta	1951.83	1248.77	1.56301
	Core	-	D7S_02201	DNase	258.867	165.433	1.56478
	Core	-	D7S_00153	DNA polymerase III subunit gamma/tau	280.733	178.967	1.56863
	Core	-	D7S_00608	hypothetical protein	408.967	260.7	1.56873
	Core	-	D7S_01615	glucitol operon repressor	270.867	172.167	1.57328
	Core	-	D7S_00386	phosphoglycolate phosphatase	34.0667	21.6	1.57716
	Core	-	D7S_00750	deoxyribonuclease	151.7	96.1667	1.57747
	Core	-	D7S_01850	multidrug transporter MurJ	122.967	77.5	1.58667
	Core	-	D7S_02073	O-acetylhomoserine aminocarboxypropyltransferase	381.5	240.3	1.5876
	Core	-	D7S_01180	dethiobiotin synthetase	91	57.2667	1.58906
	Core	-	D7S_00138	iron ABC transporter permease	22.1	13.9	1.58993
	Core	-	D7S_02103	50S ribosomal protein L30	329.2	206.7	1.59265
	Core	-	D7S_03445	methionyl-tRNA formyltransferase	366.667	229.767	1.59582
	Core	-	D7S_03085	NmrA family transcriptional regulator	115.6	72.4333	1.59595
	Core	-	D7S_00444	ABC transporter permease	419.3	262.4	1.59794
	Core	-	D7S_00535	acetaldehyde dehydrogenase	989.9	619.367	1.59825
	Core	-	D7S_01737	hypothetical protein	242.167	151.433	1.59916
	Core	-	D7S_01910	peptidoglycan-binding protein LysM	99.2667	61.8	1.60626
	Core	-	D7S_03215	flp operon protein B	9230.93	5743.5	1.6072
	Core	-	D7S_01303	sodium:proton antiporter	46.6667	28.9333	1.6129
	Core	-	D7S_00686	3-phosphoglycerate dehydrogenase	1121.6	694.9	1.61405
	Core	-	D7S_00664	GTPase ObgE	145	89.8333	1.6141
	Core	-	D7S_02495	tRNA pseudouridine synthase C	84.2333	52	1.61987
	Core	-	D7S_01986	DNA-binding protein	683.833	420.633	1.62572
	Core	-	D7S_00172	30S ribosomal protein S1	4213.73	2587.4	1.62856
	Core	-	D7S_01496	hypothetical protein	380	233.233	1.62927
	Core	-	D7S_00161	replication initiation regulator SeqA	681.767	418.267	1.62998
	Core	-	D7S_00329	recombinase	47.5	29.1	1.6323
	Core	-	D7S_01620	deoxyribonuclease	218.867	133.3	1.64191
	Core	-	D7S_00136	hypothetical protein	31.7	19.3	1.64249
	Core	-	D7S_00807	ADP compounds hydrolase NudE	99.7667	60.5333	1.64813
	Core	-	D7S_00461	carbonic anhydrase	218	131.833	1.6536
	Core	-	D7S_01318	ATPase	166.733	100.533	1.65849
	Core	-	D7S_01607	hypothetical protein	40.8	24.5667	1.66079
	Core	-	D7S_02008	hypothetical protein	226.4	135.933	1.66552
	Core	-	D7S_00971	RNA polymerase sigma factor	793.1	476.167	1.66559
	Core	-	D7S_01453	secretin	6951.07	4169.87	1.66698	rcpA
	Core	-	D7S_01306	multidrug ABC transporter ATP-binding protein	19.5333	11.7	1.66952
	Core	-	D7S_01229	tRNA uridine 5-carboxymethylaminomethyl modification protein	322.533	192.333	1.67695
	Core	-	D7S_01918	aminotransferase	194.433	115.7	1.6805
	Core	-	D7S_02236	SAM-dependent methyltransferase	426.133	253.333	1.68211
	Core	-	D7S_01141	S-formylglutathione hydrolase	315.1	186.967	1.68533
	Core	-	D7S_00239	molybdate ABC transporter permease	92.3333	54.7333	1.68697
	Core	-	D7S_01140	S-(hydroxymethyl)glutathione dehydrogenase	378.1	223.9	1.6887
	Core	-	D7S_02002	hypothetical protein	370.167	218.233	1.6962
	Core	-	D7S_02402	alpha-amylase	153.3	90.0333	1.7027
	Core	-	D7S_00162	esterase	134.2	78.6667	1.70593
	Core	-	D7S_01248	transporter	769.733	451.033	1.7066
	Core	-	D7S_01949	nitrite reductase	333.833	195.6	1.70671
	Core	-	D7S_00222	electron transporter RnfB	152.333	89.1333	1.70905
	Core	-	D7S_00536	sugar ABC transporter permease	48.2667	28.1	1.71767
	Core	-	D7S_02970	30S ribosomal protein S12	4333.07	2521	1.71879
	Core	-	D7S_01610	GntT protein	23.0667	13.4	1.72139
	Core	-	D7S_01454	flp operon protein C	7472.9	4332.1	1.72501	rcpC
	Core	-	D7S_00060	hypothetical protein	1222.33	708.467	1.72532
	Core	-	D7S_01348	membrane protein	70.5667	40.8667	1.72675
	Core	-	D7S_00737	argininosuccinate lyase	438.067	253.5	1.72807
	Core	-	D7S_00809	membrane protein	143	82.6333	1.73054
	Core	-	D7S_00868	ribonuclease T	308	177.8	1.73228
	Core	-	D7S_00770	SirA family protein	326.933	187.767	1.74117
	Core	-	D7S_02433	DoxX subfamily protein	551.933	316.367	1.7446
	Core	-	D7S_00127	Fis family transcriptional regulator	25.6	14.6667	1.74545
	Core	-	D7S_01563	molecular chaperone TorD	84.6	48.4667	1.74553
	Core	-	D7S_01798	permase	362.367	206.767	1.75254
	Core	-	D7S_01452	RcpB protein	3907.07	2225.87	1.7553	rcpB
	Core	-	D7S_00634	Holliday junction resolvase	337.7	191.8	1.76069
	Core	-	D7S_01590	PTS system fructose-specific transporter subunits IIBC	177.467	100.533	1.76525
	Core	-	D7S_02361	alpha/beta hydrolase	327.767	185.3	1.76884
	Core	-	D7S_01669	hypothetical protein	1069.83	603.767	1.77193
	Core	-	D7S_02032	PTS sugar transporter subunit IIA	252.1	142.2	1.77286
	Core	-	D7S_01101	secretin	11.9667	6.73333	1.77723
	Core	-	D7S_01941	thiol:disulfide interchange protein	90.6667	50.9	1.78127
	Core	-	D7S_00981	tubulin-binding protein	94.7	53.1333	1.78231
	Core	-	D7S_01676	tRNA-dihydrouridine synthase	1521.13	849.3	1.79104
	Core	-	D7S_01004	ribonuclease BN	133.333	74.1667	1.79775
	Core	-	D7S_01179	biotin biosynthesis protein BioC	141.667	78.7667	1.79856
	Core	-	D7S_01474	cell division protein FtsL	719.8	398.733	1.80522
	Core	-	D7S_00835	30S ribosomal protein S16	2853.77	1579.8	1.80641
	Core	-	D7S_01767	pyridoxamine 5'-phosphate oxidase	101.467	56.0667	1.80975
	Core	-	D7S_02161	succinyl-CoA synthetase subunit beta	211.633	116.933	1.80986
	Core	-	D7S_01812	CysB family transcriptional regulator	179.733	99.3	1.81
	Core	-	D7S_03140	transcriptional regulator	178.3	98.5	1.81015
	Core	-	D7S_00240	maltose/maltodextrin transporter ATP-binding protein	161.667	89.2333	1.81173
	Core	-	D7S_01873	GntR family transcriptional regulator	196.633	108.333	1.81508
	Core	-	D7S_02423	membrane protease HflK	468.133	257.633	1.81705
	Core	-	D7S_02740	protein HipA	70.4333	38.7333	1.81842
	Core	-	D7S_02006	putative nicotinate phosphoribosyltransferase	469.567	255.933	1.83472
	Core	-	D7S_02405	sugar ABC transporter substrate-binding protein	1003.07	546.6	1.8351
	Core	-	D7S_02155	hypothetical protein	429.967	234.167	1.83616
	Core	-	D7S_01008	TorR family transcriptional regulator	866.833	471.2	1.83963
	Core	-	D7S_00012	dethiobiotin synthetase	1159.73	629.267	1.84299
	Core	-	D7S_00464	hypothetical protein	475.4	257.667	1.84502
	Core	-	D7S_01187	acyl carrier protein	860.4	465.267	1.84926
	Core	-	D7S_02019	membrane protein	1214.2	655.767	1.85157
	Core	-	D7S_01960	ribonuclease P	347.733	187.267	1.85689
	Core	-	D7S_01023	16S rRNA methyltransferase	383.133	205.633	1.86319
	Core	-	D7S_01578	RNA pseudouridine synthase	228.533	122.267	1.86914
	Core	-	D7S_01342	membrane protein	35.7667	19.1333	1.86934
	Core	-	D7S_02311	oligoribonuclease	300.867	160.933	1.86951
	Core	-	D7S_01376	hypothetical protein	535.6	286.2	1.87142
	Core	-	D7S_01961	membrane protein insertase	1057.53	563.867	1.8755
	Core	-	D7S_02400	iron ABC transporter permease	82.4	43.9333	1.87557
	Core	-	D7S_02104	hypothetical protein	143.267	76.1333	1.88179
	Core	-	D7S_00003	molybdenum cofactor biosynthesis protein A	2181.27	1154.17	1.88991
	Core	-	D7S_02965	membrane protein	96.9667	51.3	1.89019
	Core	-	D7S_00965	CysB family transcriptional regulator	121.833	64.2667	1.89575
	Core	-	D7S_00451	peptidase	390.2	204.567	1.90745
	Core	-	D7S_02200	lytic transglycosylase	220.5	115.033	1.91684
	Core	-	D7S_00401	glucosamine-6-phosphate deaminase	111.433	58	1.92126
	Core	-	D7S_03240	D-alanine--D-alanine ligase	1590.17	826.267	1.92452
	Core	-	D7S_00931	1-deoxy-D-xylulose 5-phosphate reductoisomerase	345.8	179.633	1.92503
	Core	-	D7S_02185	transcriptional regulator	170.333	88.3667	1.92757
	Core	-	D7S_01772	integrase	142	73.5333	1.9311
	Core	-	D7S_00967	phosphoglycerate mutase	424.567	219.733	1.93219
	Core	-	D7S_00603	Leukotoxin translocation ATP-binding protein (LktB)	195.6	100.833	1.93983
	Core	-	D7S_01896	sprT	40.1333	20.6667	1.94194
	Core	-	D7S_00663	transporter	121.967	62.7333	1.94421
	Core	-	D7S_01046	adenine glycosylase	195.967	100.167	1.95641
	Core	-	D7S_00347	histidine phosphatase	78.5	40.1	1.95761
	Core	-	D7S_02131	phosphomethylpyrimidine kinase	994.8	507.733	1.9593
	Core	-	D7S_00371	UDP-phosphate N-acetylglucosaminyl 1-phosphate transferase	166.033	84.6	1.96257
	Core	-	D7S_00328	molecular chaperone DnaK	1447	736.833	1.96381
	Core	-	D7S_02470	NLP/P60 protein	266.933	135.633	1.96805
	Core	-	D7S_01184	3-oxoacyl-ACP synthase	541.5	274.9	1.96981
	Core	-	D7S_01538	sugar ABC transporter permease	84.3333	42.8	1.9704
	Core	-	D7S_02009	glycine/betaine ABC transporter permease	190.1	96.3667	1.97267
	Core	-	D7S_00881	pantothenate kinase	118.2	59.6	1.98322
	Core	-	D7S_01467	hypothetical protein	160.833	80.9333	1.98723
	Core	-	D7S_01853	hypothetical protein	528.733	266	1.98772
	Core	-	D7S_00431	SAM-dependent methyltransferase	193.3	97.1667	1.98937
	Core	-	D7S_02755	hypothetical protein	231.1	116.067	1.9911
	Core	-	D7S_00287	3'-5'-bisphosphate nucleotidase	210.467	105.5	1.99494
	Core	-	D7S_01196	RlpA	820.267	410.667	1.9974
	Core	-	D7S_02029	sugar transporter	927.3	462.467	2.00512
	Core	-	D7S_01939	cytochrome C biogenesis protein CcmE	313.133	155.9	2.00855
	Core	-	D7S_01916	sodium:proton antiporter	914.633	453.767	2.01565
	Core	-	D7S_01886	hypothetical protein	250.633	123.9	2.02287
	Core	-	D7S_01618	thymidylate kinase	552.133	272.733	2.02444
	Core	-	D7S_03460	transposase	172.9	85.3333	2.02617
	Core	-	D7S_01970	hypothetical protein	652.033	321.767	2.02642
	Core	-	D7S_00211	maltose/maltodextrin transporter ATP-binding protein	17.6333	8.7	2.02682
	Core	-	D7S_00210	iron ABC transporter permease	23.3	11.4667	2.03198
	Core	-	D7S_01487	UDP-3-O-[3-hydroxymyristoyl] N-acetylglucosamine deacetylase	2548.23	1253.8	2.03241
	Core	-	D7S_01682	acetyltransferase	349.867	171.967	2.0345
	Core	-	D7S_00743	DNA polymerase III subunit alpha	258.767	126.5	2.04559
	Core	-	D7S_01098	competence protein ComB	113.633	55.5333	2.04622
	Core	-	D7S_02317	hypothetical protein	114.467	55.8333	2.05015
	Core	-	D7S_01203	patatin	90.3667	43.8333	2.0616
	Core	-	D7S_00586	3-keto-L-gulonate-6-phosphate decarboxylase	351.433	169.867	2.06888
	Core	-	D7S_02184	formate dehydrogenase accessory protein	120.3	58	2.07414
	Core	-	D7S_00479	aminopeptidase	500.1	240.2	2.08201
	Core	-	D7S_01346	glycosyl transferase	36.9333	17.7333	2.08271
	Core	-	D7S_00886	diaminopimelate decarboxylase	171.7	82.4333	2.0829
	Core	-	D7S_01753	PTS mannose transporter subunit IIAB	396.067	189.933	2.08529
	Core	-	D7S_00942	hypothetical protein	139.067	66.5667	2.08913
	Core	-	D7S_00616	hypothetical protein	14.9333	7.13333	2.09346
	Core	-	D7S_01185	malonyl CoA-ACP transacylase	932.733	445.233	2.09493
	Core	-	D7S_02105	membrane protein	125.3	59.7	2.09883
	Core	-	D7S_02188	DNA-dependent helicase II	533.233	253.767	2.10127
	Core	-	D7S_00584	PTS ascorbate-specific subunit IIBC	215.467	102.433	2.10348
	Core	-	D7S_01198	hypothetical protein	606.467	287	2.11312
	Core	-	D7S_02428	heptose 1-phosphate adenyltransferase	199.833	94.3333	2.11837
	Core	-	D7S_00121	cold-shock protein	700.267	330.5	2.11881
	Core	-	D7S_00462	peptide methionine sulfoxide reductase	346.267	163.233	2.1213
	Core	-	D7S_03275	membrane protein	22.5667	10.6	2.12893
	Core	-	D7S_00403	N-acetylmannosamine kinase	128.967	60.5667	2.12933
	Core	-	D7S_00170	membrane protein	791.567	371.367	2.1315
	Core	-	D7S_02340	translation initiation factor IF-3	5762.87	2690.4	2.14201
	Core	-	D7S_00173	cytidylate kinase	1262.77	588.033	2.14744
	Core	-	D7S_01936	heme ABC transporter permease	310.9	144.633	2.14957
	Core	-	D7S_00966	permease	305.567	141.833	2.15441
	Core	-	D7S_01791	hypothetical protein	1010.7	468.5	2.15731
	Core	-	D7S_01790	RNase E inhibitor protein	373.967	172.8	2.16416
	Core	-	D7S_01545	galactokinase	175.467	80.9667	2.16715
	Core	-	D7S_01887	histidinol dehydrogenase	168.733	77.6333	2.17347
	Core	-	D7S_01612	aldolase	25.4667	11.7	2.17664
	Core	-	D7S_01570	tRNA pseudouridine synthase D	216.4	99.2667	2.17999
	Core	-	D7S_00604	Leukotoxin A (LktA)	819.033	375.4	2.18176	ltkA
	Core	-	D7S_00163	flavodoxin FldA	720.7	329.733	2.18571
	Core	-	D7S_01586	hypothetical protein	19.1333	8.73333	2.19084
	Core	-	D7S_00406	DctP protein	251.433	114.667	2.19273
	Core	-	D7S_01111	hypothetical protein	105	47.7333	2.19972
	Core	-	D7S_02226	riboflavin synthase subunit alpha	393.967	177.367	2.2212
	Core	-	D7S_00929	phosphatidate cytidylyltransferase	449.467	201.567	2.22987
	Core	-	D7S_02049	membrane protein	301.6	135.033	2.23352
	Core	-	D7S_00152	endoribonuclease L-PSP	75.0333	33.5667	2.23535
	Core	-	D7S_01686	transposase	214.1	95.7667	2.23564
	Core	-	D7S_00042	3-deoxy-D-manno-octulosonate 8-phosphate phosphatase	222.2	99.1333	2.24143
	Core	-	D7S_02233	hypothetical protein	463.6	206.767	2.24214
	Core	-	D7S_01592	bifunctional PTS system fructose-specific transporter subunit IIA/HPr protein	199.633	88.9	2.24559
	Core	-	D7S_01788	potassium transporter peripheral membrane component	221.6	98.4333	2.25127
	Core	-	D7S_01071	AcrA protein	401.667	178.233	2.2536
	Core	-	D7S_02240	septum site-determining protein MinC	368.533	163.467	2.25449
	Core	-	D7S_00660	50S ribosomal protein L21	7380.9	3270.33	2.25693
	Core	-	D7S_02399	hypothetical protein	991.567	439.3	2.25715
	Core	-	D7S_01280	methenyltetrahydrofolate cyclohydrolase	322.5	142.7	2.25999
	Core	-	D7S_00089	addiction module antitoxin	187.767	82.9333	2.26407
	Core	-	D7S_00191	glutamine-synthetase adenylyltransferase	78.4333	34.6	2.26686
	Core	-	D7S_00443	nickel/cobalt transporter	262.033	115.233	2.27394
	Core	-	D7S_03235	D-alanine--D-alanine ligase	983.433	431.367	2.27981
	Core	-	D7S_01640	D,D-heptose 1,7-bisphosphate phosphatase	192.433	84.3333	2.28182
	Core	-	D7S_00459	phosphoheptose isomerase	285.5	125.1	2.28217
	Core	-	D7S_00738	glutamate dehydrogenase	122.133	53.4667	2.28429
	Core	-	D7S_01064	23S rRNA methyltransferase	149.733	65.3667	2.29067
	Core	-	D7S_02382	alanine racemase	526.333	229.667	2.29173
	Core	-	D7S_01550	permease	77.2	33.6	2.29762
	Core	-	D7S_01648	transposase	213.4	92.7667	2.3004
	Core	-	D7S_00450	plastocyanin	1090.33	472.467	2.30775
	Core	-	D7S_01009	membrane protein SmpA	1634.2	708.067	2.30797
	Core	-	D7S_00148	aminoacrylate peracid reductase	212.967	92.2667	2.30816
	Core	-	D7S_01006	sodium:glutamate symporter	1375.9	595.3	2.31127
	Core	-	D7S_01630	hypothetical protein	329.333	142.133	2.31707
	Core	-	D7S_00057	dihydroorotate dehydrogenase	66.3	28.6	2.31818
	Core	-	D7S_00766	hypothetical protein	284.633	121.933	2.33434
	Core	-	D7S_00026	oxidoreductase	81.5	34.8667	2.33748
	Core	-	D7S_00751	plasmid stabilization protein	239.167	102.033	2.34401
	Core	-	D7S_01937	heme ABC transporter permease	255.667	109.033	2.34485
	Core	-	D7S_01246	anhydro-N-acetylmuramic acid kinase	143.433	61.0667	2.3488
	Core	-	D7S_02412	ATP-dependent helicase	161.833	68.7333	2.35451
	Core	-	D7S_02068	NAD-dependent deacetylase	186.933	79.2333	2.35928
	Core	-	D7S_00854	glycerol-3-phosphate acyltransferase	782.767	330.9	2.36557
	Core	-	D7S_00897	RNA polymerase sigma factor RpoE	9310.03	3932	2.36776
	Core	-	D7S_01613	membrane protein	24.3333	10.2667	2.37013
	Core	-	D7S_00385	cytochrome C biogenesis protein CcsB	59.4333	25.0667	2.37101
	Core	-	D7S_03755	maltose/maltodextrin transporter ATP-binding protein	86.2333	36.2	2.38214
	Core	-	D7S_01210	sulfur transfer complex subunit TusD	284.833	119.233	2.38887
	Core	-	D7S_00493	4-diphosphocytidyl-2C-methyl-D-erythritol kinase	700.333	292.833	2.39158
	Core	-	D7S_02347	alcohol dehydrogenase	53.5333	22.3333	2.39701
	Core	-	D7S_01073	primosomal protein N'	107.667	44.9	2.39792
	Core	-	D7S_00103	nitrate reductase	1936.8	805.833	2.40347
	Core	-	D7S_01673	cell division protein Fic	76.9333	32	2.40417
	Core	-	D7S_03450	methionyl-tRNA formyltransferase	359	149.133	2.40724
	Core	-	D7S_00325	cupin	35.1667	14.6	2.40868
	Core	-	D7S_00956	transcriptional regulator	792	328.667	2.40974
	Core	-	D7S_01962	tRNA modification GTPase TrmE	230.467	95.5667	2.41158
	Core	-	D7S_00968	hypothetical protein	37.9333	15.6667	2.42128
	Core	-	D7S_01789	hypothetical protein	1569.37	645.367	2.43174
	Core	-	D7S_00846	glycerophosphodiester phosphodiesterase	98.9667	40.6333	2.4356
	Core	-	D7S_00059	DNA topoisomerase I	272.567	111.767	2.43871
	Core	-	D7S_01005	ribonuclease BN	153.667	62.9667	2.44044
	Core	-	D7S_02047	hypothetical protein	163.633	66.7667	2.45082
	Core	-	D7S_02408	maltose operon protein	156.4	63.4	2.46688
	Core	-	D7S_00883	ATP-dependent DNA helicase RecQ	184.533	74.7	2.47033
	Core	-	D7S_01632	ATP-dependent protease	60.6333	24.5333	2.47147
	Core	-	D7S_00659	octaprenyl-diphosphate synthase	281.567	113.567	2.47931
	Core	-	D7S_01149	biopolymer transporter ExbD	181.8	73.2667	2.48135
	Core	-	D7S_00373	protein-PII uridylyltransferase	54.0667	21.7667	2.48392
	Core	-	D7S_01593	hypothetical protein	709.933	285.733	2.4846
	Core	-	D7S_01690	bifunctional glutamate--cysteine ligase/glutathione synthetase	498.3	199.333	2.49983
	Core	-	D7S_00159	hypothetical protein	168.7	67.4333	2.50173
	Core	-	D7S_01019	phosphomannomutase	1119.87	444.3	2.52052
	Core	-	D7S_00228	hypothetical protein	176.3	69.8333	2.52458
	Core	-	D7S_00856	AraC family transcriptional regulator	130.8	51.8	2.5251
	Core	-	D7S_00316	transcriptional regulator	388.333	152.733	2.54256
	Core	-	D7S_02031	molybdenum ABC transporter ATP-binding protein	714.7	279.767	2.55463
	Core	-	D7S_00137	maltose/maltodextrin transporter ATP-binding protein	38.8333	15.1667	2.56044
	Core	-	D7S_00977	porphobilinogen deaminase	518.367	202.2	2.56363
	Core	-	D7S_01680	sodium:alanine symporter	104.033	40.3667	2.57721
	Core	-	D7S_03540	autotransporter adhesin	587.033	227.633	2.57885
	Core	-	D7S_01893	asparaginase	1185.87	458.9	2.58415
	Core	-	D7S_00154	adenine phosphoribosyltransferase	695.767	269.067	2.58585
	Core	-	D7S_00550	radical SAM protein	135.333	51.6	2.62274
	Core	-	D7S_00337	spermidine/putrescine ABC transporter membrane protein	33.7667	12.8333	2.63117
	Core	-	D7S_02239	hypothetical protein	165.367	62.7333	2.63603
	Core	-	D7S_02391	(2Fe-2S)-binding protein	106.833	40.4333	2.64221
	Core	-	D7S_01551	2-(5'-triphosphoribosyl)-3'-dephospho CoA synthase	38.0333	14.3333	2.65349
	Core	-	D7S_00301	hypothetical protein	585.433	219.4	2.66834
	Core	-	D7S_00035	indole-3-glycerol phosphate synthase	262.967	98.5333	2.66881
	Core	-	D7S_00636	hypothetical protein	1071.03	399.9	2.67825
	Core	-	D7S_00395	membrane protein	238.8	88.4667	2.69932
	Core	-	D7S_00647	glycerol-3-phosphate transporter	943.7	347.233	2.71777
	Core	-	D7S_00973	hypothetical protein	476.633	175.367	2.71792
	Core	-	D7S_02267	hypothetical protein	181.367	66.7	2.71914
	Core	-	D7S_00899	transporter	129.433	47.6	2.71919
	Core	-	D7S_01190	transcription termination factor Rho	764.167	280.367	2.7256
	Core	-	D7S_01525	septation protein A	225.5	82.7	2.72672
	Core	-	D7S_00078	glycogen synthase	319.233	116.233	2.74649
	Core	-	D7S_01848	hemolysin regulation protein AhpA	235.633	85.6667	2.75058
	Core	-	D7S_00630	cytochrome d terminal oxidase subunit 1	1665.47	605.333	2.75132
	Core	-	D7S_02211	30S ribosomal protein S15	119.833	43.5	2.75479
	Core	-	D7S_02084	ABC transporter	23.4333	8.5	2.75686
	Core	-	D7S_01449	MaoC protein	3071.2	1108.23	2.77126	tadB
	Core	-	D7S_00922	lipid-A-disaccharide synthase	92.7667	33.4333	2.77468
	Core	-	D7S_02153	carboxy-terminal protease	843.767	303.333	2.78165
	Core	-	D7S_00936	ABC transporter ATP-binding protein	241.667	86.6667	2.78846
	Core	-	D7S_01662	nucleotidyltransferase	467.3	166.933	2.79932
	Core	-	D7S_02434	TonB-dependent receptor	45.9667	16.3667	2.80855
	Core	-	D7S_00018	autoinducer 2-binding protein lsrB	227.333	80.9	2.81005
	Core	-	D7S_00969	transcription elongation factor GreB	282.4	100.333	2.81462
	Core	-	D7S_00011	NagC-like transcriptional regulator	783.667	277.733	2.82165
	Core	-	D7S_02023	NTP binding protein, contains STAS domain	1024.43	363	2.82213
	Core	-	D7S_01711	transcription termination/antitermination factor NusG	3623	1279.93	2.83062
	Core	-	D7S_00058	S-adenosylmethionine tRNA ribosyltransferase	120.033	42.3667	2.8332
	Core	-	D7S_01209	sulfur relay protein TusC	205.533	72.1667	2.84804
	Core	-	D7S_00338	hypothetical protein	60.4333	21.2	2.85063
	Core	-	D7S_00024	tryptophan synthase subunit alpha	41.3333	14.4667	2.85714
	Core	-	D7S_00847	DNA repair protein Smf	228.967	80	2.86208
	Core	-	D7S_02036	hypothetical protein	280.5	97.8	2.8681
	Core	-	D7S_00013	autoinducer kinase	354.867	123.467	2.87419
	Core	-	D7S_02038	membrane protein	180.167	62.5667	2.8796
	Core	-	D7S_02332	hypothetical protein	457.767	157.867	2.8997
	Core	-	D7S_00169	hypothetical protein	566.433	194.833	2.90727
	Core	-	D7S_02595	transposase	1016.93	349.467	2.90996
	Core	-	D7S_00114	exodeoxyribonuclease V subunit alpha	85.2667	29.2333	2.91676
	Core	-	D7S_00005	molybdenum cofactor biosynthesis protein C	1588.93	543.467	2.9237
	Core	-	D7S_02234	membrane protein	5585.4	1901.07	2.93803
	Core	-	D7S_00478	permase	124.133	42.2333	2.93923
	Core	-	D7S_00990	glucitol operon repressor	274.733	93.4333	2.94042
	Core	-	D7S_02210	hypothetical protein	971.3	330.133	2.94214
	Core	-	D7S_01189	transporter protein	171.2	58.0667	2.94834
	Core	-	D7S_00112	50S ribosomal protein L13	5792.83	1964.17	2.94926
	Core	-	D7S_02351	exodeoxyribonuclease VII small subunit	1533.27	519.267	2.95275
	Core	-	D7S_00935	transporter	382.867	129.4	2.95878
	Core	-	D7S_01724	N-acetyl-anhydromuranmyl-L-alanine amidase	283.367	95.4	2.9703
	Core	-	D7S_01938	hemagglutination activity protein	511.833	172.267	2.97117
	Core	-	D7S_01754	PTS mannose transporter subunit IIC	517.333	173.5	2.98175
	Core	-	D7S_01084	hypothetical protein	25.5667	8.56667	2.98444
	Core	-	D7S_02037	hypothetical protein	293.167	97.9333	2.99353
	Core	-	D7S_01663	O-succinylbenzoate synthase	164.167	54.8333	2.99392
	Core	-	D7S_00349	pseudouridine synthase	338.1	112.9	2.99469
	Core	-	D7S_03230	MraZ protein	2652.33	884.133	2.99992
	Core	-	D7S_01524	acyl-CoA thioester hydrolase	278.6	92.8333	3.00108
	Core	-	D7S_00950	ketol-acid reductoisomerase	51.2333	17	3.01373
	Core	-	D7S_00336	spermidine/putrescine ABC transporter membrane protein	42.8	14.2	3.01408
	Core	-	D7S_01509	iron-dicitrate transporter permease subunit	79.5667	26.3	3.02535
	Core	-	D7S_02427	lauroyl acyltransferase	272.433	89.9667	3.02816
	Core	-	D7S_00930	UDP pyrophosphate synthase	704.067	230.667	3.05231
	Core	-	D7S_02204	hypothetical protein	86.3	28.2	3.06028
	Core	-	D7S_02137	leucine-responsive transcriptional regulator	385.3	125.733	3.06442
	Core	-	D7S_01723	prepilin peptidase	91.1333	29.7333	3.06502
	Core	-	D7S_00135	phosphoglycerate transport regulatory protein	134.833	43.8667	3.07371
	Core	-	D7S_00119	peptidase	766	247.367	3.09662
	Core	-	D7S_00740	signal peptide protein	282.567	91	3.10513
	Core	-	D7S_01614	4-hydroxy-3-methylbut-2-enyl diphosphate reductase	18.5333	5.96667	3.10615
	Core	-	D7S_01304	sodium:proton antiporter	19.5	6.23333	3.12834
	Core	-	D7S_00405	N-acetylmannosamine-6-phosphate 2-epimerase	337.333	107.433	3.13993
	Core	-	D7S_01764	HmsD	257.267	81.8	3.14507
	Core	-	D7S_00019	autoinducer 2 aldolase	205.9	65.4	3.14832
	Core	-	D7S_02202	hypothetical protein	411.733	130.333	3.15908
	Core	-	D7S_00212	peptidase M23	451	141.967	3.1768
	Core	-	D7S_00898	hypothetical protein	297.867	93.6	3.18234
	Core	-	D7S_01755	PTS N-acetylgalactosamine transporter subunit IIC	539.867	169.5	3.18505
	Core	-	D7S_01506	maltose/maltodextrin transporter ATP-binding protein	157.767	49.3	3.20014
	Core	-	D7S_00573	LacZ protein	60.0667	18.7333	3.20641
	Core	-	D7S_01081	formamidopyrimidine-DNA glycosyllase	326	101.4	3.21499
	Core	-	D7S_01228	mioC	836.567	260.2	3.21509
	Core	-	D7S_02227	multidrug transporter MatE	286.133	87.9	3.25521
	Core	-	D7S_01208	molybdenum ABC transporter ATP-binding protein	184.933	56.1667	3.29258
	Core	-	D7S_02700	integrase	63.8	19.3	3.3057
	Core	-	D7S_00160	long-chain fatty acid--CoA ligase	216.467	65.3667	3.31158
	Core	-	D7S_01935	maltose/maltodextrin transporter ATP-binding protein	389.2	117.333	3.31705
	Core	-	D7S_01712	preprotein translocase subunit SecE	3766.77	1129.33	3.33539
	Core	-	D7S_01771	integrase	167.533	49.9333	3.35514
	Core	-	D7S_01546	galactose-1-epimerase	197.167	58.6667	3.3608
	Core	-	D7S_01880	peptidylprolyl isomerase	777.1	231	3.36407
	Core	-	D7S_00350	ribosome-binding factor A	394.1	116.933	3.3703
	Core	-	D7S_02312	GTPase RsgA	326.2	96.7	3.37332
	Core	-	D7S_01797	arsenate reductase	336.733	99.8	3.37408
	Core	-	D7S_00637	dihydroneopterin triphosphate pyrophosphatase	976.3	288.967	3.37859
	Core	-	D7S_01553	citrate lyase subunit beta	126.233	37.2	3.39337
	Core	-	D7S_01780	glutamate racemase	357.6	104.567	3.41983
	Core	-	D7S_01595	hypothetical protein	1183	343	3.44898
	Core	-	D7S_00145	hypothetical protein	270.333	78.3	3.45253
	Core	-	D7S_00585	PTS ascorbate-specific transporter subunit IIA	454.167	131.333	3.45812
	Core	-	D7S_01521	peptidoglycan transglycosylase	303.1	87.3667	3.46929
	Core	-	D7S_00020	autoinducer-2 (AI-2) modifying protein LsrG	184.6	52.9	3.4896
	Core	-	D7S_00728	sugar ABC transporter permease	185.8	52.5	3.53905
	Core	-	D7S_00730	mannonate dehydratase	267.967	75.3	3.55865
	Core	-	D7S_00017	ABC transporter permease	54.3667	15.2	3.57675
	Core	-	D7S_00396	hypothetical protein	155.967	43.1667	3.61313
	Core	-	D7S_00038	anthranilate phosphoribosyltransferase	49.5667	13.6667	3.62683
	Core	-	D7S_02425	NAD(P)H oxidoreductase	311.067	85.6333	3.63254
	Core	-	D7S_01946	cytochrome C nitrite reductase	1505.23	414.167	3.63437
	Core	-	D7S_00921	ribonuclease HII	104	28.3333	3.67059
	Core	-	D7S_03665	hypothetical protein	313.933	85.2333	3.68322
	Core	-	D7S_01459	metal-binding heat shock protein	565.2	153.4	3.68449	heat shock
	Core	-	D7S_01012	membrane protein	244.533	66.3	3.68829
	Core	-	D7S_02156	hydroxyacylglutathione hydrolase	170.733	46.2333	3.69286
	Core	-	D7S_01148	energy transducer TonB	275.833	74.6	3.6975
	Core	-	D7S_01017	alanyl-tRNA synthetase	2633.77	710.7	3.70588
	Core	-	D7S_01945	hypothetical protein	1671.17	449.867	3.7148
	Core	-	D7S_02159	pyruvate dehydrogenase	186.167	49.8667	3.73329
	Core	-	D7S_00352	transcription elongation factor NusA	1353.43	360.633	3.75293
	Core	-	D7S_02424	membrane protein	544.367	144.333	3.77159
	Core	-	D7S_01146	membrane protein	312.4	82.8	3.77295
	Core	-	D7S_01988	tryptophanase	641.833	169.933	3.77697
	Core	-	D7S_00113	tellurium resistance protein TehB	124.133	32.8	3.78455
	Core	-	D7S_00351	translation initiation factor IF-2	1431.1	378.1	3.78498
	Core	-	D7S_01092	hypothetical protein	1306.8	340.033	3.84315
	Core	-	D7S_02235	peptide chain release factor 1	1252.73	324.133	3.86487
	Core	-	D7S_00167	translation initiation factor Sui1	501.2	128.067	3.91359
	Core	-	D7S_02225	addiction module antitoxin	271.433	68.9	3.93953
	Core	-	D7S_01494	3',5'-cyclic-nucleotide phosphodiesterase	712.933	177.233	4.02257
	Core	-	D7S_01882	uracil permease	144.8	35.4333	4.08655
	Core	-	D7S_03175	cupin	133.833	32.7	4.09276
	Core	-	D7S_00321	membrane protein	58.6667	14.1333	4.15094
	Core	-	D7S_00540	myo-inositol 2-dehydrogenase	161.133	38.7333	4.16007
	Core	-	D7S_00675	TorR family transcriptional regulator	2482.67	596.633	4.16113
	Core	-	D7S_00147	membrane protein	271.267	64.6	4.19917
	Core	-	D7S_00342	DNA repair protein	526.133	122.9	4.28099
	Core	-	D7S_00537	multidrug ABC transporter ATP-binding protein	64.9	15.1333	4.28855
	Core	-	D7S_01537	ATPase	276.467	64.2	4.30633
	Core	-	D7S_00006	molybdopterin guanine dinucleotide biosynthesis protein MoaE	2078.77	481.833	4.31429
	Core	-	D7S_00054	AcrR family transcriptional regulator	88.8	20.2333	4.3888
	Core	-	D7S_00025	tryptophan synthase subunit beta	65	14.8	4.39189
	Core	-	D7S_00146	hypothetical protein	306.367	69.6333	4.39971
	Core	-	D7S_01021	transcriptional repressor protein MetJ	434.933	98.3	4.42455
	Core	-	D7S_01007	histidine kinase	193.033	43.6	4.42737
	Core	-	D7S_02072	CDP-diacylglycerol--glycerol-3-phosphate 3-phosphatidyltransferase	1517.1	340.833	4.45115
	Core	-	D7S_02158	2-oxoglutarate dehydrogenase	333.7	74.6667	4.4692
	Core	-	D7S_01881	uracil phosphoribosyltransferase	866.433	193.633	4.47461
	Core	-	D7S_01015	nucleoside triphosphate pyrophosphohydrolase	663.833	148.2	4.47931
	Core	-	D7S_01604	signal peptide protein	168.567	37.3	4.51921
	Core	-	D7S_00335	potassium transporter Trk	100.033	22	4.54697
	Core	-	D7S_03150	nitrate reductase	81.4667	17.8667	4.5597
	Core	-	D7S_00727	multidrug ABC transporter ATP-binding protein	344.5	74.3667	4.63245
	Core	-	D7S_01785	peptide deformylase	1729.5	372.633	4.64129
	Core	-	D7S_03245	hypothetical protein	22.1	4.73333	4.66901
	Core	-	D7S_00957	multidrug ABC transporter ATP-binding protein	216.933	46.3	4.68539
	Core	-	D7S_02430	cysteine desulfurase	205.633	42.6	4.82707
	Core	-	D7S_00143	formyltetrahydrofolate deformylase	464.533	95.7	4.85406
	Core	-	D7S_02955	TonB-dependent receptor	57.0333	11.6	4.91667
	Core	-	D7S_01233	HxlR family transcriptional regulator	392.933	79.6333	4.93428
	Core	-	D7S_00041	anthranilate synthase subunit I	103.967	20.9667	4.95866
	Core	-	D7S_00729	transcriptional regulator	474.5	95.3667	4.97553
	Core	-	D7S_01155	hypothetical protein	147.2	29.4333	5.00113
	Core	-	D7S_01045	iron transporter	861.167	169.633	5.07664
	Core	-	D7S_00016	ABC transporter permease	66.2	13.0333	5.07928
	Core	-	D7S_01557	magnesium transporter	633.3	124.233	5.09767
	Core	-	D7S_00810	oligopeptide transporter, OPT family	261.9	48.5	5.4
	Core	-	D7S_01543	transcriptional regulator	364.667	67.4	5.41048
	Core	-	D7S_02313	PTS sugar transporter	1308.17	241.067	5.42658
	Core	-	D7S_02314	phosphoenolpyruvate-protein phosphotransferase	1353.83	243.2	5.56675
	Core	-	D7S_02431	protein ParB	190.3	34	5.59706
	Core	-	D7S_00726	D-ribose pyranase	1074.03	189.867	5.65678
	Core	-	D7S_01234	16S rRNA methyltransferase GidB	1112.57	195.133	5.70157
	Core	-	D7S_02154	L,D-transpeptidase	710.867	123.767	5.7436
	Core	-	D7S_00118	3-hydroxydecanoyl-ACP dehydratase	3240.53	563.733	5.74834
	Core	-	D7S_01471	CstA-like carbon starvation protein	3869.63	672.4	5.75496
	Core	-	D7S_01664	O-succinylbenzoate synthase	351.733	60.9667	5.76927
	Core	-	D7S_00579	signal peptide protein	162.2	28.1	5.77224
	Core	-	D7S_01323	quinol dehydrogenase	82.1333	14.0333	5.85273
	Core	-	D7S_02432	tRNA 2-thiocytidine biosynthesis protein TtcA	493.533	83.9667	5.87773
	Core	-	D7S_02099	PTS mannitol transporter subunit IIB	1616.17	273.133	5.91713
	Core	-	D7S_01544	galactose-1-phosphate uridylyltransferase	624.3	105.433	5.92128
	Core	-	D7S_02765	cytochrome bd biosynthesis protein	1693.73	283.567	5.97296
	Core	-	D7S_01226	fructose 1,6-bisphosphatase	895.2	148.7	6.02017
	Core	-	D7S_03530	hypothetical protein	347.267	57.6333	6.02545
	Core	-	D7S_03095	hypothetical protein	345.167	57	6.05556
	Core	-	D7S_01324	quinol dehydrogenase	131.133	21.2667	6.16614
	Core	-	D7S_01493	ADP-ribose pyrophosphatase	1212.6	196	6.18673
	Core	-	D7S_02331	transporter	454.933	73.4333	6.19519
	Core	-	D7S_01153	tryptophan permease	238.467	38.2333	6.23714
	Core	-	D7S_01554	citrate lyase subunit gamma	136.6	21.6667	6.30462
	Core	-	D7S_01806	hypothetical protein	1144.1	180.767	6.32915
	Core	-	D7S_00972	hypothetical protein	369.567	57.7333	6.40127
	Core	-	D7S_00144	H-NS histone family	4026.73	617.567	6.52032
	Core	-	D7S_02074	membrane protein	10615.5	1585	6.69748
	Core	-	D7S_02429	hypothetical protein	130.067	19.2667	6.75087
	Core	-	D7S_02004	aspartate kinase	378.967	55.8333	6.78746
	Core	-	D7S_00088	addiction module protein	249.467	35.7	6.98786
	Core	-	D7S_00867	ferredoxin	879.633	124.433	7.06911
	Core	-	D7S_02426	hypothetical protein	244.8	34.0667	7.18591
	Core	-	D7S_00014	transcriptional regulator LsrR	168.033	23.3333	7.20143
	Core	-	D7S_02406	hypothetical protein	195.767	27.1667	7.20613
	Core	-	D7S_01018	carbon storage regulator	2542.73	351.1	7.24219
	Core	-	D7S_01756	hydrolase	253.267	33.9667	7.45633
	Core	-	D7S_01885	isoprenylcysteine carboxyl methyltransferase	230.167	29.0333	7.92767
	Core	-	D7S_02407	maltoporin	437.067	54.7	7.99025
	Core	-	D7S_00538	D-xylose transporter subunit XylF	88.3	10.6	8.33019
	Core	-	D7S_01807	leucine-responsive transcriptional regulator	869.933	103.9	8.37279
	Core	-	D7S_00100	cytochrome C	296.5	34.6	8.56936
	Core	-	D7S_02192	toxin YoeB	672.5	77.2	8.71114
	Core	-	D7S_00539	D-xylose transporter subunit XylF	169.433	19.3333	8.76379
	Core	-	D7S_01542	sugar ABC transporter substrate-binding protein	3677.23	414.167	8.87863
	Core	-	D7S_00549	6-carboxy-5,6,7,8-tetrahydropterin synthase	978.433	109.733	8.91646
	Core	-	D7S_00040	anthranilate synthase subunit II	86.3	9.66667	8.92759
	Core	-	D7S_00079	glucose-1-phosphate adenylyltransferase	477.5	53.1667	8.98119
	Core	-	D7S_02191	hypothetical protein	613.4	67.1	9.14158
	Core	-	D7S_00039	hypothetical protein	85.7333	9.13333	9.38686
	Core	-	D7S_00081	glycogen branching protein	346.3	36.8	9.41033
	Core	-	D7S_01944	hypothetical protein	901.833	95.3667	9.45648
	Core	-	D7S_02695	integrase	48.2333	5.06667	9.51974
	Core	-	D7S_02660	hypothetical protein	95.4333	9.93333	9.60738
	Core	-	D7S_00015	multidrug ABC transporter ATP-binding protein	98.8	10.1667	9.71803
	Core	-	D7S_02224	addiction module protein	742.567	51.7	14.363
	Core	-	D7S_00082	4-alpha-glucanotransferase	669.733	46.6	14.372
	Core	-	D7S_00353	ribosome maturation protein RimP	4758.33	310.033	15.3478
	Core	-	D7S_00080	glycogen branching protein	378.667	23.8333	15.8881
	Core	-	D7S_02193	hypothetical protein	1500.43	92.0333	16.3032
	Core	-	D7S_01320	nitrate reductase	112	6.4	17.5
	Core	-	D7S_01795	hypothetical protein	192.233	10.5667	18.1924
	Core	-	D7S_01014	hypothetical protein	1902.47	27.1667	70.0294
	Core	-	D7S_01796	dithiol-disulfide isomerase	763.333	9.23333	82.6715
	Accessory	-	D7S_00075	50S ribosomal protein L25	101.6	2106.13	0.0482401
	Accessory	-	D7S_01120	hypothetical protein	136.4	1234.53	0.110487
	Acessory	21	D7S_01922	30S ribosomal protein S15	406.9	2391.77	0.170125
	Accessory	-	D7S_02421	hypothetical protein	460.5	2173.83	0.211838
	Accessory	11	D7S_00996	aldo/keto reductase	58.9	258.133	0.228177
	Accessory	13	D7S_01170	membrane protein	100.6	436.067	0.230699
	Accessory	-	D7S_02420	membrane protein	93.0667	378.167	0.2461
	Accessory	-	D7S_01367	amino acid ABC transporter substrate-binding protein	211.1	815.6	0.258828
	Accessory	-	D7S_00946	DNA topoisomerase I	34.6333	133.5	0.259426
	Accessory	-	D7S_01989	elongation factor P	616.767	2276.9	0.27088
	Accessory	22	D7S_03600	CRISPR-associated helicase Cas3	2.53333	8.86667	0.285714
	Acessory	13	D7S_01171	hypothetical protein	198.833	690	0.288164
	Accessory	11	D7S_00997	2,5-diketo-D-gluconic acid reductase	60.7	185.5	0.327224
	Accessory	13	D7S_01169	dihydrofolate reductase	138.8	418.3	0.331819
	Accessory	-	D7S_01425	MarC family transcriptional regulator	149.467	440.3	0.339466
	Accessory	-	D7S_00049	signal peptide protein	103.367	298.8	0.345939
	Accessory	-	D7S_03300	signal peptide protein	112.067	317.3	0.353188
	Accessory	21	D7S_01920	2-succinyl-5-enolpyruvyl-6-hydroxy-3- cyclohexene-1-carboxylate synthase	85.1333	223.833	0.380343
	Accessory	-	D7S_00891	aminoacyl-histidine dipeptidase	318.9	827.9	0.385191
	Accessory	-	D7S_00457	penicillin-binding protein	240.533	599.933	0.400933
	Accessory	7	D7S_00599	mannitol repressor protein	19.3	44	0.438636
	Accessory	-	D7S_03350	transposase	156.833	330.2	0.474965
	Accessory	-	D7S_01733	gluconate:proton symporter	47.8333	98.1667	0.487267
	Accessory	-	D7S_01119	hypothetical protein	72.9333	149.2	0.488829
	Accessory	22	D7S_02118	putative DEAD/DEAH box helicase	106.8	211.9	0.504011
	Accessory	25	D7S_02367	XRE family transcriptional regulator	81.7667	160.567	0.509238
	Accessory	22	D7S_03595	CRISPR-associated helicase Cas3	62.1667	121.8	0.5104
	Accessory	17	D7S_01415	terminase	2.06667	3.93333	0.525424
	Accessory	22	D7S_02129	CRISPR-associated protein Cas4	35.8	66.3	0.53997
	Accessory	19	D7S_01741	protein YaeB	22.2	40.6667	0.545902
	Accessory	-	D7S_02395	hypothetical protein	128	230.867	0.554433
	Accessory	11	D7S_00994	alpha/beta hydrolase	100.2	178.633	0.560926
	Accessory	-	D7S_01427	recombinase RecA	1855.63	3202.1	0.579505
	Accessory	17	D7S_01413	antirepressor	10.7333	18.4667	0.581227
	Accessory	-	D7S_01339	dehydratase	112.233	192.1	0.584244
	Accessory	-	D7S_00502	hypothetical protein	59.9	99.4	0.602616
	Accessory	-	D7S_01864	2-dehydro-3-deoxyphosphogluconate aldolase	108.2	176.367	0.613495
	Accessory	-	D7S_01067	HAD family hydrolase	114	183.367	0.621705
	Accessory	-	D7S_01865	glucuronate isomerase	103.8	161.6	0.642327
	Accessory	18	D7S_01721	type II secretion system protein F	34.4667	22.8667	1.50729
	Accessory	17	D7S_01420	hypothetical protein	139.033	92.0667	1.51014
	Accessory	-	D7S_02336	transposase ISPsy8	126.633	83.5333	1.51596
	Accessory	-	D7S_01608	cyclase	39.0667	25.4667	1.53403
	Accessory	-	D7S_00640	transposase ISPsy8	125.067	80.8	1.54785
	Accessory	-	D7S_00962	transposase ISPsy8	120.367	77.5	1.55312
	Accessory	-	D7S_00132	transposase ISPsy8	123.767	78.9667	1.56733
	Acessory	17	D7S_03185	integrase	220.867	140.8	1.56866
	Accessory	26	D7S_02447	tail fiber assembly protein	16.9333	10.6333	1.59248
	Accessory	12	D7S_03025	membrane protein	37.6667	23.6	1.59605
	Acessory	26	D7S_02442	peptide ABC transporter substrate-binding protein	130.6	81.2333	1.60771
	Accessory	-	D7S_02095	glycoside hydrolase family 19	216.6	134.133	1.61481
	Accessory	-	D7S_01115	transposase ISPsy8	124.133	76.8333	1.61562
	Accessory	22	D7S_02124	type III restriction enzyme, res subunit	181.033	112.033	1.61589
	Accessory	-	D7S_02050	gamma-glutamyl phosphate reductase	215.7	132.733	1.62506
	Accessory	-	D7S_00076	alpha-amylase	520	318.767	1.63129
	Accessory	21	D7S_01926	transposase ISPsy8	122.6	74.8667	1.63758
	Accessory	-	D7S_01428	recombinase RecX	778.233	472	1.6488
	Accessory	-	D7S_01915	disulfide bond formation protein DsbB	699.167	423.633	1.65041
	Accessory	17	D7S_01414	hypothetical protein	12.9	7.76667	1.66094
	Accessory	6	D7S_00547	helicase	92.5333	55.2	1.67633
	Acessory	26	D7S_02438	hypothetical protein	10.3	6.06667	1.6978
	Accessory	-	D7S_00468	adhesin	28.8667	16.9333	1.70472
	Accessory	-	D7S_02460	ligand-gated channel	17.5667	10.2667	1.71104
	Accessory	22	D7S_02121	DNA methylase N-4	229.2	133.333	1.719
	Accessory	-	D7S_01091	division inhibitor protein	207.767	120.267	1.72755
	Accessory	18	D7S_01720	peptidase A24	71.7	41.3667	1.73328
	Accessory	-	D7S_02895	hypothetical protein	26.0667	14.8667	1.75336
	Accessory	17	D7S_01398	hypothetical protein	100	56.8333	1.75953
	Accessory	17	D7S_01423	hypothetical protein	403.867	223.967	1.80324
	Accessory	-	D7S_00474	hypothetical protein	5879.43	3251.23	1.80837
	Accessory	8	D7S_00697	transposase	18.8333	10.4	1.8109
	Accessory	6	D7S_00548	CRISPR-associated protein Cas1	138.333	76.2333	1.8146
	Accessory	17	D7S_01417	hypothetical protein	4.06667	2.23333	1.8209
	Accessory	-	D7S_00644	membrane protein	99	54.0333	1.8322
	Accessory	24	D7S_02298	hypothetical protein	138.667	75.5	1.83664
	Acessory	24	D7S_02276	ATP-binding protein	303.6	163.1	1.86143
	Accessory	-	D7S_01625	hypothetical protein	419.5	223.767	1.87472
	Accessory	24	D7S_02307	conjugal transfer protein	151.4	80.1667	1.88857
	Accessory	-	D7S_02114	sulfurtransferase TusE	229.5	121.333	1.89148
	Accessory	-	D7S_00718	hypothetical protein	408.567	214.367	1.90592
	Acessory	15	D7S_01295	dTDP-glucose 4,6-dehydratase	357.8	186.2	1.92159
	Accessory	-	D7S_01343	membrane protein	55.4667	28.7	1.93264
	Accessory	22	D7S_02123	toxin Fic	156.9	79.4333	1.97524
	Accessory	6	D7S_00541	methylmalonate-semialdehyde dehydrogenase	206.033	103.133	1.99774
	Accessory	-	D7S_01809	short-chain fatty acid transporter	10.9333	5.46667	2
	Accessory	10	D7S_00914	hypothetical protein	64.9	32.4333	2.00103
	Accessory	-	D7S_01374	nuclease	226.667	113.067	2.00472
	Accessory	-	D7S_02705	hydroxyisourate hydrolase	9093.6	4506.9	2.01771
	Accessory	-	D7S_02384	hypothetical protein	55.0667	27.1333	2.02948
	Accessory	26	D7S_03785	outer membrane receptor FepA	13	6.33333	2.05263
	Acessory	25	D7S_02378	outer membrane-specific lipoprotein transporter subunit LolE	110.067	53.4667	2.0586
	Accessory	1	D7S_00175	TonB-dependent receptor	53.8	26.1333	2.05867
	Accessory	-	D7S_00388	nucleotide-binding protein	1556.87	756.133	2.05898
	Accessory	2	D7S_00186	CRISPR-associated protein Csd2	153.167	74.3667	2.05961
	Acessory	25	D7S_02377	maltose/maltodextrin transporter ATP-binding protein	125.767	60.6	2.07536
	Accessory	-	D7S_01375	nuclease	394.367	186.8	2.11117
	Accessory	25	D7S_02370	transposase	17.4667	8.26667	2.1129
	Accessory	-	D7S_01811	acetyl-CoA:acetoacetyl-CoA transferase subunit alpha	8.63333	4.06667	2.12295
	Acessory	13	D7S_03080	gamma-glutamyl kinase	35	16.3667	2.13849
	Accessory	7	D7S_00591	hypothetical protein	299.6	139.133	2.15333
	Accessory	-	D7S_01768	hypothetical protein	224.4	103.833	2.16116
	Accessory	-	D7S_00563	hypothetical protein	78.3	35.9667	2.17702
	Accessory	-	D7S_00248	hypothetical protein	134.4	60.9	2.2069
	Accessory	-	D7S_01235	ATP synthase F0F1 subunit I	846.2	381.7	2.21692
	Accessory	15	D7S_01299	glycosyl transferase family 1	219.6	98.5333	2.22869
	Accessory	14	D7S_01267	hypothetical protein	74.3	33.1667	2.2402
	Accessory	-	D7S_00028	ligand-gated channel	54.3333	24.0667	2.25762
	Accessory	-	D7S_01808	acetyl-CoA acetyltransferase	18.8667	8.3	2.27309
	Accessory	-	D7S_00827	membrane protein	163.233	71.3667	2.28725
	Accessory	26	D7S_03790	hypothetical protein	26.8	11.6333	2.30372
	Accessory	3	D7S_00291	hypothetical protein	296.233	126.9	2.33438
	Accessory	-	D7S_01201	transposase	53.2333	22.5333	2.36243
	Accessory	8	D7S_00698	integrase	95.8333	40.4	2.37211
	Accessory	9	D7S_02855	hypothetical protein	136.267	57.4	2.37398
	Accessory	-	D7S_00742	hypothetical protein	183.6	77.3	2.37516
	Accessory	-	D7S_00192	transcriptional regulator	121.5	50.8333	2.39016
	Accessory	-	D7S_01565	XRE family transcriptional regulator	200.5	83.8	2.3926
	Accessory	-	D7S_01583	hypothetical protein	65.3	27.2	2.40074
	Accessory	-	D7S_00094	integrase	14.5	6.03333	2.40331
	Accessory	-	D7S_01312	type IV secretion protein Rhs	67.1667	27.9333	2.40453
	Accessory	-	D7S_00504	mobilization protein A	987.4	410.533	2.40516
	Accessory	-	D7S_00101	peptidase E	310.867	128.233	2.42423
	Accessory	23	D7S_02163	hypothetical protein	164.8	67.6667	2.43547
	Accessory	24	D7S_02295	Cytolethal distending toxin protein B (CdtB)	504.3	206.8	2.43859	cdtB
	Accessory	24	D7S_02277	membrane protein	36.4667	14.9333	2.44196
	Accessory	-	D7S_00720	hypothetical protein	561.767	229.4	2.44885
	Acessory	15	D7S_03135	maltose/maltodextrin transporter ATP-binding protein	481.867	195.967	2.45892
	Accessory	24	D7S_02294	Cytolethal distending toxin protein A (CdtA)	632.9	251.833	2.51317	cdtA
	Accessory	-	D7S_00576	hypothetical protein	57.1	22.6	2.52655
	Accessory	25	D7S_02369	integrase	99.1333	39.2333	2.52676
	Accessory	-	D7S_01952	nitrite reductase	73.5667	28.9667	2.5397
	Accessory	-	D7S_00318	4-alpha-glucanotransferase	28.2333	11.1	2.54354
	Accessory	4	D7S_02665	glycoside hydrolase family 19	467.4	183.333	2.54945
	Accessory	5	D7S_00519	DNA repair protein	10.3	4.03333	2.55372
	Accessory	15	D7S_03130	teichoic acid ABC transporter permease	362.167	140.7	2.57403
	Accessory	14	D7S_01257	hypothetical protein	67.0333	25.9333	2.58483
	Accessory	22	D7S_02125	CRISPR-associated protein	128.333	49.6333	2.58563
	Accessory	-	D7S_02228	ligand-gated channel protein	73.2667	28.2667	2.59198
	Accessory	-	D7S_00904	glycoside hydrolase family 19	570.5	219.033	2.60463
	Accessory	22	D7S_02120	hypothetical protein	181.433	69.4333	2.61306
	Accessory	15	D7S_01296	acetyltransferase	261.4	98.7667	2.64664
	Accessory	14	D7S_01265	type IV secretion protein Rhs	124	46.5333	2.66476
	Accessory	10	D7S_00913	hypothetical protein	55.9667	20.9	2.67783
	Accessory	3	D7S_02610	phospholipase	222.367	83	2.67912
	Accessory	24	D7S_02287	hypothetical protein	1331.67	488.367	2.72678
	Accessory	24	D7S_02284	hypothetical protein	280.533	102.233	2.74405
	Accessory	-	D7S_00801	hypothetical protein	42.7667	15.5333	2.75322
	Accessory	12	D7S_01110	prepilin peptidase	131.567	47.5	2.76982
	Accessory	-	D7S_01372	ATPase	153.033	55.2333	2.77067
	Accessory	17	D7S_01422	integrase	315.767	113.3	2.787
	Acessory	25	D7S_02376	outer membrane-specific lipoprotein transporter subunit LolE	231.3	82.6667	2.79798
	Accessory	4	D7S_02680	hypothetical protein	8.33333	2.93333	2.84091
	Accessory	3	D7S_00294	hypothetical protein	605.067	209.6	2.88677
	Accessory	13	D7S_03065	hypothetical protein	605.167	209.267	2.89184
	Accessory	-	D7S_00741	hypothetical protein	250.5	86.5	2.89595
	Accessory	24	D7S_02296	Cytolethal distending toxin protein C (CdtC)	269.567	93	2.89857	cdtC
	Accessory	21	D7S_03520	hypothetical protein	138.7	47.3	2.93235
	Accessory	4	D7S_00411	hypothetical protein	694.467	236.033	2.94224
	Accessory	3	D7S_02605	phospholipase	342.933	116.533	2.94279
	Accessory	6	D7S_00543	CRISPR-associated protein	2637.17	894.333	2.94875
	Accessory	4	D7S_02685	transposase	66.9	22.5333	2.96893
	Accessory	-	D7S_01695	XRE family transcriptional regulator	246.667	82.8333	2.97787
	Accessory	24	D7S_02306	integrating conjugative element protein	34.2667	11.4667	2.98837
	Accessory	18	D7S_01716	hypothetical protein	43.7667	14.5333	3.01147
	Accessory	17	D7S_01401	phospholipase	261	86.5333	3.01618
	Accessory	-	D7S_00317	maltodextrin phosphorylase	54.1333	17.7333	3.05263
	Accessory	19	D7S_01745	signal peptide protein	76.1333	24.8667	3.06166
	Accessory	9	D7S_00756	hypothetical protein	91.9667	30.0333	3.06215
	Accessory	-	D7S_03310	hypothetical protein	65.7	21.3	3.08451
	Accessory	23	D7S_03640	hypothetical protein	511.567	165.633	3.08855
	Accessory	8	D7S_02810	hypothetical protein	94.6	30.5667	3.09487
	Accessory	5	D7S_00520	chemotaxis protein	36.2333	11.6	3.12356
	Accessory	15	D7S_01294	glycosyl transferase	519.133	166.033	3.12668
	Accessory	-	D7S_03440	RNA-directed DNA polymerase	216.633	69.1667	3.13205
	Acessory	15	D7S_01297	dTDP-glucose 4,6-dehydratase	792.9	252.367	3.14186
	Accessory	14	D7S_03105	hypothetical protein	143	45.4	3.14978
	Accessory	-	D7S_01703	transcriptional regulator	69.7	22.1	3.15385
	Accessory	17	D7S_01421	hypothetical protein	165.767	52.5333	3.15546
	Accessory	24	D7S_02302	hypothetical protein	21.9667	6.93333	3.16827
	Accessory	-	D7S_01609	phospholipase	28.5667	8.9	3.20974
	Accessory	-	D7S_00826	hypothetical protein	169.8	52.1333	3.25703
	Accessory	-	D7S_02419	hypothetical protein	129.1	39.4	3.27665
	Accessory	-	D7S_00863	XRE family transcriptional regulator	441.167	134.167	3.2882
	Accessory	-	D7S_02575	hypothetical protein	93.5	28.3	3.30389
	Accessory	-	D7S_00471	translation repressor RelB	690.233	208.667	3.30783
	Accessory	15	D7S_01300	UDP-phosphate galactose phosphotransferase	212.133	63.7667	3.32671
	Accessory	-	D7S_00098	hypothetical protein	221.733	66.2333	3.34776
	Accessory	14	D7S_01260	hypothetical protein	98.1	29.0333	3.37887
	Accessory	6	D7S_00544	CRISPR-associated protein Csy2	1711.57	506.333	3.38032
	Accessory	-	D7S_01075	capsular biosynthesis protein	179.767	52.9333	3.3961
	Accessory	17	D7S_01419	regulatory protein	14.4	4.2	3.42857
	Accessory	5	D7S_00518	transcriptional regulator	10.6667	3.1	3.44086
	Accessory	23	D7S_02166	cell filamentation protein	291.4	83.9333	3.4718
	Accessory	-	D7S_02083	hypothetical protein	41.9333	12.0333	3.48476
	Accessory	1	D7S_00176	probable zinc protease	96.7333	27.7333	3.48798
	Accessory	17	D7S_01416	hypothetical protein	5.46667	1.56667	3.48936
	Accessory	22	D7S_02130	hypothetical protein	284.067	80.7	3.52003
	Accessory	20	D7S_03495	hypothetical protein	36.5	10.3	3.54369
	Accessory	24	D7S_02305	hypothetical protein	31.5333	8.8	3.58333
	Accessory	15	D7S_01298	glycosyl transferase	170	47.3	3.59408
	Accessory	-	D7S_02925	hypothetical protein	57.9667	15.8667	3.65336
	Accessory	5	D7S_00521	ATPase	27.9667	7.63333	3.66376
	Accessory	24	D7S_02280	glycosyl transferase family 2	155.633	42.2333	3.68508
	Accessory	-	D7S_03315	hypothetical protein	161.8	43.7667	3.69688
	Accessory	17	D7S_03180	hypothetical protein	185.733	50.2333	3.69741
	Accessory	-	D7S_01602	hypothetical protein	146.067	39.4333	3.70414
	Acessory	26	D7S_02444	hypothetical protein	24.7667	6.66667	3.715
	Accessory	26	D7S_03780	outer membrane receptor FepA	18.4333	4.86667	3.78767
	Accessory	7	D7S_00587	hypothetical protein	219	55.7667	3.92708
	Accessory	-	D7S_02097	glycoside hydrolase family 19	172.5	43.5667	3.95945
	Accessory	15	D7S_01290	mannose-1-phosphate guanyltransferase	1211.83	305.267	3.96975
	Accessory	24	D7S_02293	virulence protein	1140.83	283.767	4.02032
	Accessory	2	D7S_00182	CRISPR-associated protein Cas1	218.9	54.3667	4.02636
	Accessory	20	D7S_03490	hypothetical protein	44.4	10.9333	4.06098
	Accessory	24	D7S_02304	membrane protein	49.0333	12.0333	4.07479
	Accessory	4	D7S_02670	glycoside hydrolase family 19	178.6	43.6333	4.0932
	Accessory	-	D7S_00932	ribosome-recycling factor	1570.23	381.5	4.11595
	Accessory	-	D7S_00037	peptidase	325.1	78.8667	4.12215
	Accessory	-	D7S_03770	glucanotransferase	186.733	45.1667	4.13432
	Accessory	-	D7S_03280	hypothetical protein	326.967	78.9	4.14406
	Acessory	24	D7S_02281	membrane protein	188.833	45.4333	4.15627
	Accessory	-	D7S_00032	hypothetical protein	960.7	231.067	4.15767
	Accessory	-	D7S_01458	ATPase	584.833	139.2	4.20139
	Accessory	-	D7S_01519	hypothetical protein	314.7	74.2667	4.23743
	Accessory	20	D7S_01901	hypothetical protein	167.467	39.2667	4.26486
	Accessory	-	D7S_03365	hypothetical protein	51.2333	11.7333	4.36648
	Accessory	-	D7S_01626	phospholipase	120	27.4667	4.36893
	Accessory	6	D7S_00545	CRISPR-associated protein Cas5	1826.53	417.733	4.37249
	Accessory	-	D7S_02323	phospholipase	122.767	28.0667	4.37411
	Accessory	-	D7S_02560	hypothetical protein	117.833	26.9	4.38042
	Accessory	12	D7S_03020	membrane protein	73.3667	16.7	4.39321
	Accessory	-	D7S_02480	hypothetical protein	61.6333	13.9	4.43405
	Accessory	-	D7S_02206	phosphatidylglycerophosphatase	344.133	77.0333	4.46733
	Accessory	-	D7S_00083	hypothetical protein	64.7333	14.3333	4.51628
	Accessory	-	D7S_00036	XRE family transcriptional regulator	513.1	112.8	4.54876
	Accessory	9	D7S_02865	signal peptide protein	347.633	76.0333	4.57212
	Accessory	25	D7S_02375	hypothetical protein	419.867	91.7333	4.57703
	Accessory	6	D7S_00546	CRISPR-associated protein Csy4	1307.43	284.333	4.59824
	Accessory	9	D7S_02860	hypothetical protein	256.667	54.8333	4.68085
	Accessory	16	D7S_01333	hypothetical protein	427.233	91.1333	4.688
	Accessory	4	D7S_00417	hypothetical protein	26.2667	5.56667	4.71856
	Accessory	23	D7S_03635	hypothetical protein	278.5	58.6333	4.74986
	Accessory	4	D7S_00416	glycoside hydrolase family 19	27.6667	5.76667	4.79769
	Accessory	25	D7S_02366	peptidase	404.1	83.8	4.8222
	Accessory	-	D7S_02745	hypothetical protein	56.0333	11.2333	4.98813
	Accessory	2	D7S_00188	CRISPR-associated protein	100.767	20.1	5.01327
	Accessory	26	D7S_03775	chemotaxis protein methyltransferase	35.1333	7	5.01905
	Accessory	16	D7S_01334	hypothetical protein	373.467	74.2	5.03324
	Accessory	-	D7S_02920	calcium-binding protein	96.3333	19.1333	5.03484
	Accessory	4	D7S_02675	hypothetical protein	15.9	3.13333	5.07447
	Accessory	25	D7S_02374	hypothetical protein	371.933	72.6333	5.1207
	Accessory	-	D7S_00151	ribonuclease III	946	184.467	5.1283
	Accessory	-	D7S_02475	hypothetical protein	7.86667	1.5	5.24444
	Accessory	-	D7S_00472	translation repressor RelE	821.6	156.2	5.25992
	Accessory	2	D7S_00190	CRISPR-associated helicase Cas3	189.633	36	5.26759
	Accessory	14	D7S_03110	hypothetical protein	125.9	23.8	5.28992
	Accessory	14	D7S_03100	hypothetical protein	211.767	40	5.29417
	Accessory	4	D7S_00420	hypothetical protein	52.8333	9.93333	5.31879
	Accessory	-	D7S_02076	growth inhibitor PemK	237.533	44.5333	5.33383
	Accessory	21	D7S_03525	hypothetical protein	214.867	39.6	5.42593
	Accessory	14	D7S_01259	hypothetical protein	191.067	34.6333	5.51684
	Accessory	14	D7S_01266	signal peptide protein	47.4667	8.6	5.51938
	Accessory	8	D7S_00695	hypothetical protein	191.533	34.4667	5.55706
	Accessory	21	D7S_03515	hypothetical protein	106.167	18.9333	5.60739
	Acessory	24	D7S_02283	Dca	663.867	115.233	5.76106
	Accessory	8	D7S_02805	hypothetical protein	482.1	82.9333	5.8131
	Accessory	2	D7S_00187	CRISPR-associated protein Csd1	219.267	37.6	5.83156
	Accessory	-	D7S_00617	hypothetical protein	38.7	6.63333	5.83417
	Accessory	-	D7S_01354	hypothetical protein	438.033	72.0333	6.08098
	Accessory	12	D7S_01107	DNA-binding protein	231.767	38	6.09912
	Accessory	-	D7S_02343	C4-dicarboxylate ABC transporter	411.667	66.5	6.19048
	Accessory	-	D7S_02825	hypothetical protein	69.8	11.1333	6.26946
	Accessory	24	D7S_02292	growth inhibitor PemK	2242.13	351.067	6.38663
	Accessory	7	D7S_00588	type IV secretion protein Rhs	215.233	33.0667	6.50907
	Accessory	22	D7S_03605	hypothetical protein	278.467	40.8	6.82516
	Accessory	12	D7S_01109	hypothetical protein	156.267	22.3	7.00747
	Accessory	2	D7S_00181	CRISPR-associated protein Cas2	526.4	74.0333	7.11031
	Accessory	-	D7S_02640	hypothetical protein	639.4	89.7333	7.12556
	Accessory	24	D7S_02297	antirestriction protein	227.9	31.9333	7.13674
	Accessory	-	D7S_02345	tagatose-bisphosphate aldolase	87.9	11.9333	7.36592
	Accessory	8	D7S_00690	hypothetical protein	94.8333	11.7667	8.05949
	Accessory	-	D7S_02505	histidine kinase	23.7	2.93333	8.07955
	Accessory	-	D7S_02510	histidine kinase	12.9333	1.53333	8.43478
	Acessory	24	D7S_02282	membrane protein	574.933	66	8.71111
	Accessory	-	D7S_03590	hypothetical protein	68.4333	7.56667	9.04405
	Accessory	-	D7S_00715	hypothetical protein	187.133	20.4667	9.14332
	Accessory	-	D7S_03435	hypothetical protein	436.633	47.4	9.21167
	Accessory	17	D7S_01409	hypothetical protein	919.3	94.3667	9.74179
	Accessory	4	D7S_00415	hypothetical protein	112.6	11.1667	10.0836
	Accessory	-	D7S_00618	hypothetical protein	44.4667	4.36667	10.1832
	Accessory	-	D7S_00193	toxin RelE	495.967	48.6333	10.1981
	Accessory	-	D7S_02565	hypothetical protein	231.533	22.1667	10.4451
	Accessory	-	D7S_02075	antitoxin MazE	312.233	29.8	10.4776
	Accessory	-	D7S_01627	hypothetical protein	191.833	17.8667	10.7369
	Accessory	-	D7S_02750	hypothetical protein	160.367	14.5333	11.0344
	Accessory	14	D7S_01258	signal peptide protein	551.867	47.3333	11.6592
	Accessory	-	D7S_01696	hypothetical protein	458.333	39.2333	11.6822
	Accessory	8	D7S_00696	signal peptide protein	555.967	47.2667	11.7623
	Accessory	25	D7S_02371	signal peptide protein	582.4	47.8	12.1841
	Accessory	-	D7S_00619	hypothetical protein	41	3.33333	12.3
	Accessory	16	D7S_01336	signal peptide protein	583.233	47.1333	12.3741
	Accessory	-	D7S_00122	aspartate-semialdehyde dehydrogenase	170.733	12.5333	13.6223
	Accessory	-	D7S_00864	peptidase	1751.47	126.233	13.8748
	Accessory	-	D7S_02570	hypothetical protein	188.133	11.5667	16.2651
	Accessory	14	D7S_01274	hypothetical protein	567.767	34.2333	16.5852
	Accessory	-	D7S_03580	hypothetical protein	81.9	4.53333	18.0662
	Accessory	17	D7S_01406	hypothetical protein	1033.17	57	18.1257
	Accessory	14	D7S_03125	hypothetical protein	1253.5	53.7	23.3426
	Accessory	4	D7S_00414	glycoside hydrolase family 19	193.633	8	24.2042
	Accessory	17	D7S_01407	hypothetical protein	1802.8	57.8	31.1903
	Accessory	17	D7S_01408	hypothetical protein	1946.4	61.7667	31.5121
	Accessory	4	D7S_00423	restriction endonuclease subunit R	613.5	15.2667	40.1856

## Sheet: Planktonic
Planktonic Bacteria vs. Biofilm
	Gene Category	Island Number	Locus_tag	Product	Planktonic	Biofilm	Ratio	Selected Genes of Interest
	Core	-	D7S_01457	fimbrial protein	110.333	13628.9	0.00809554	flp-1
	Core	-	D7S_03220	Flp-2	102	7014.4	0.0145415	flp-2
	Core	-	D7S_03215	flp operon protein B	88.6667	5743.5	0.0154377	tadV
	Core	-	D7S_01454	flp operon protein C	125	4332.1	0.0288544	rcpC
	Core	-	D7S_01452	RcpB protein	92.1667	2225.87	0.0414071	rcpB
	Core	-	D7S_01453	secretin	180.3	4169.87	0.0432388	rcpA
	Core	-	D7S_01451	pilus assembly protein	155.133	2985.8	0.051957	tadZ
	Core	-	D7S_01450	pilus assembly protein CpaF	160.7	2568.13	0.0625746	tadA
	Core	-	D7S_01449	MaoC protein	138.633	1108.23	0.125094	tadB
	Core	-	D7S_01448	pilus assembly protein TadC	167.533	1050.53	0.159475	tadC
	Core	-	D7S_01447	NrfG protein	430.067	2457.83	0.174978	tadD
	Core	-	D7S_01446	tight adherence protein E	612.1	2989.37	0.204759	tadE
	Core	-	D7S_01445	Flp pilus assembly protein TadF	977.367	4268.3	0.228983	tadF
	Core	-	D7S_01444	tight adherence protein G	985.833	3820.93	0.258009	tadG
	Core	-	D7S_02256	surface antigen	309.367	1163.4	0.265916
	Core	-	D7S_03645	membrane protein	165.267	498.933	0.33124
	Core	-	D7S_02177	dimethyl sulfoxide reductase	1109.93	3321.87	0.334129
	Core	-	D7S_01378	ferredoxin	218.7	630.333	0.346959
	Core	-	D7S_00748	ribonucleoside-triphosphate reductase	532.967	1448.67	0.367902
	Core	-	D7S_00894	hypothetical protein	159.333	423.667	0.376082
	Core	-	D7S_01077	50S ribosomal protein L31	1100.4	2610.13	0.421588
	Core	-	D7S_01363	competence protein comEA	407.5	948	0.429852
	Core	-	D7S_02176	hydrogenase 4 subunit B	505.9	1163.87	0.434672
	Core	-	D7S_00847	DNA repair protein Smf	35.3333	80	0.441667
	Core	-	D7S_01848	hemolysin regulation protein AhpA	38.7	85.6667	0.451751
	Core	-	D7S_02187	GntT protein	24	52.8333	0.454259
	Core	-	D7S_01753	PTS mannose transporter subunit IIAB	86.7667	189.933	0.456827
	Core	-	D7S_02169	hydrogenase	185.533	396.067	0.46844
	Core	-	D7S_02167	hydrogenase 3 maturation protease	55.8	118.933	0.46917
	Core	-	D7S_01740	1,4-dihydroxy-2-naphthoate prenyltransferase	88.7333	187.4	0.473497
	Core	-	D7S_02178	carbamoyl phosphate phosphatase	97.9	205.9	0.475474
	Core	-	D7S_02273	tRNA dimethylallyltransferase	329.233	688.033	0.478514
	Core	-	D7S_01988	tryptophanase	84.3	169.933	0.496077
	Core	-	D7S_00566	DNA polymerase III subunit chi	99.0333	199.267	0.496989
	Core	-	D7S_01505	elongation factor P--(R)-beta-lysine ligase	280.333	562.533	0.498341
	Core	-	D7S_02361	alpha/beta hydrolase	92.6333	185.3	0.49991
	Core	-	D7S_01754	PTS mannose transporter subunit IIC	86.8	173.5	0.500288
	Core	-	D7S_02175	hydrogenase 3 membrane subunit	352.967	703.533	0.501706
	Core	-	D7S_00895	periplasmic negative regulator of sigmaE	443.967	873.7	0.508145
	Core	-	D7S_00549	6-carboxy-5,6,7,8-tetrahydropterin synthase	56.3667	109.733	0.51367
	Core	-	D7S_01948	hydrogenase	184.533	358.667	0.514498
	Core	-	D7S_02272	RNA-binding protein Hfq	1977.87	3816.3	0.518268
	Core	-	D7S_00584	PTS ascorbate-specific subunit IIBC	53.3667	102.433	0.520989
	Core	-	D7S_00749	radical SAM protein	73.6333	141.2	0.521483
	Core	-	D7S_01755	PTS N-acetylgalactosamine transporter subunit IIC	88.8667	169.5	0.524287
	Core	-	D7S_00565	valyl-tRNA synthetase	49.6	94.6	0.524313
	Core	-	D7S_01247	bifunctional N-acetylglucosamine-1-phosphate uridyltransferase/glucosamine-1-phosphate acetyltransferase	269.3	513.333	0.52461
	Core	-	D7S_02168	hydrogenase-4 component J	102.067	194.1	0.525846
	Core	-	D7S_02174	hydrogenase 4 subunit B	297.133	559.167	0.531386
	Core	-	D7S_01394	membrane protein	42.9667	80.6	0.533085
	Core	-	D7S_01751	16S rRNA methyltransferase	45.7	85.6333	0.533671
	Core	-	D7S_01936	heme ABC transporter permease	77.2	144.633	0.533764
	Core	-	D7S_01094	dihydrolipoamide dehydrogenase	422.233	789.2	0.535014
	Core	-	D7S_02418	cytochrome C peroxidase	2931.57	5474.83	0.535462
	Core	-	D7S_00222	electron transporter RnfB	47.7667	89.1333	0.535901
	Core	-	D7S_01679	ribosome-associated inhibitor A	3002.37	5584.8	0.537596
	Core	-	D7S_02172	hydrogenase 4 subunit B	269.067	498	0.540295
	Core	-	D7S_01913	murein transglycosylase	169	312.767	0.540339
	Core	-	D7S_01908	hypothetical protein	1749.53	3230.67	0.541539
	Core	-	D7S_02243	alpha-D-phosphohexomutase	377.333	693.267	0.544283
	Core	-	D7S_03650	membrane protein	78.8333	144.733	0.54468
	Core	-	D7S_00439	serine peptidase	1430.83	2626.7	0.544727
	Core	-	D7S_00012	dethiobiotin synthetase	344	629.267	0.546668
	Core	-	D7S_02223	RNA-binding protein	130.9	238.667	0.548464
	Core	-	D7S_02171	hydrogenase 3 large subunit	233.833	424.767	0.550498
	Core	-	D7S_01016	Universal stress protein A	2452.63	4430.77	0.553546
	Core	-	D7S_01833	tRNA threonylcarbamoyladenosine biosynthesis protein Gcp	163	294.133	0.55417
	Core	-	D7S_01392	hypothetical protein	102.033	183.167	0.557052
	Core	-	D7S_01096	penicillin-binding protein	209.367	375.833	0.557073
	Core	-	D7S_00626	colicin uptake protein TolR	357.633	635.333	0.562907
	Core	-	D7S_01328	ADP-heptose--LPS heptosyltransferase	88.4333	156.133	0.566396
	Core	-	D7S_00033	hydrogenase	83.0333	146.433	0.567038
	Core	-	D7S_01095	ribosomal RNA large subunit methyltransferase J	123.533	217.267	0.568579
	Core	-	D7S_01393	galactoside O-acetyltransferase	62.3667	109.667	0.568693
	Core	-	D7S_01949	nitrite reductase	111.733	195.6	0.571234
	Core	-	D7S_02186	gluconate kinase	8.1	14.1667	0.571765
	Core	-	D7S_00539	D-xylose transporter subunit XylF	11.1	19.3333	0.574138
	Core	-	D7S_00430	hydroxyacylglutathione hydrolase	277.133	477.5	0.580384
	Core	-	D7S_01652	tRNA (adenine-N6)-methyltransferase	47.2	81.1	0.581998
	Core	-	D7S_02242	phosphohistidine phosphatase	223.767	382.8	0.584552
	Core	-	D7S_00196	NAD-dependent dehydratase	202.833	346.367	0.585603
	Core	-	D7S_01676	tRNA-dihydrouridine synthase	497.867	849.3	0.586208
	Core	-	D7S_02049	membrane protein	80.1	135.033	0.593187
	Core	-	D7S_00505	3-phosphoshikimate 1-carboxyvinyltransferase	127.267	214.033	0.594611
	Core	-	D7S_01851	FMN adenylyltransferase	180.233	301.767	0.597261
	Core	-	D7S_01912	dihydroneopterin triphosphate 2'-epimerase	65.2	109.033	0.597982
	Core	-	D7S_01804	ornithine carbamoyltransferase	861.167	1439.27	0.598337
	Core	-	D7S_01654	tRNA pseudouridine synthase C	62.9667	105.033	0.599492
	Core	-	D7S_01578	RNA pseudouridine synthase	73.7	122.267	0.602781
	Core	-	D7S_01834	hypothetical protein	99.4	164.767	0.603277
	Core	-	D7S_01935	maltose/maltodextrin transporter ATP-binding protein	70.8333	117.333	0.603693
	Core	-	D7S_01947	cysteine dioxygenase	226.033	372.3	0.607127
	Core	-	D7S_01594	molybdenum cofactor guanylyltransferase	45.5667	74.6	0.610813
	Core	-	D7S_01314	RNA polymerase factor sigma-32	2229.13	3638.67	0.612624
	Core	-	D7S_01358	diaminopimelate epimerase	155.6	253.7	0.613323
	Core	-	D7S_02347	alcohol dehydrogenase	13.7333	22.3333	0.614925
	Core	-	D7S_02330	3-phosphoglycerate dehydrogenase	291.467	469.3	0.621067
	Core	-	D7S_01766	glycerol-3-phosphate transporter	431.633	692.367	0.623417
	Core	-	D7S_00224	epimerase	35.1667	56.3667	0.623891
	Core	-	D7S_00456	tetrapyrrole methylase	182.4	292.267	0.624088
	Core	-	D7S_00393	membrane protein	230.1	368.267	0.624819
	Core	-	D7S_01133	peptidyl-prolyl cis-trans isomerase	373.7	597.833	0.625091
	Core	-	D7S_01569	stationary phase survival protein SurE	157.5	251.867	0.625331
	Core	-	D7S_01285	hypothetical protein	170.033	271.867	0.625429
	Core	-	D7S_00550	radical SAM protein	32.4333	51.6	0.628553
	Core	-	D7S_01360	phosphoribosylaminoimidazole synthetase	648.633	1031.87	0.628602
	Core	-	D7S_02331	transporter	46.3667	73.4333	0.631412
	Core	-	D7S_01805	carbamate kinase	644.6	1020.17	0.631858
	Core	-	D7S_00766	hypothetical protein	77.2	121.933	0.633133
	Core	-	D7S_00104	trimethylamine N-oxide reductase I catalytic subunit	700.467	1105.73	0.633486
	Core	-	D7S_01066	diacylglycerol kinase	151.633	238.533	0.63569
	Core	-	D7S_00985	membrane protein	131.833	207.233	0.636159
	Core	-	D7S_01325	diacylglycerol kinase	54.0667	84.8667	0.637078
	Core	-	D7S_01994	pyrroline-5-carboxylate reductase	211.267	331.467	0.637369
	Core	-	D7S_00287	3'-5'-bisphosphate nucleotidase	67.4333	105.5	0.639179
	Core	-	D7S_02244	dihydropteroate synthase	211.333	329.5	0.641376
	Core	-	D7S_00540	myo-inositol 2-dehydrogenase	24.8667	38.7333	0.641997
	Core	-	D7S_01072	cell division protein FtsN	345.433	537.433	0.642746
	Core	-	D7S_00510	stability protein StbD	972.4	1512.43	0.642937
	Core	-	D7S_02360	hypothetical protein	103.733	161.2	0.643507
	Core	-	D7S_01950	heme lyase subunit CcmF	23.2667	36.1	0.644506
	Core	-	D7S_01055	ribonuclease PH	247.133	382.467	0.646157
	Core	-	D7S_01726	hypothetical protein	591.4	915.1	0.646268
	Core	-	D7S_00806	HAD family hydrolase	243.433	376.567	0.646455
	Core	-	D7S_01966	elongation factor 4	215.6	332	0.649398
	Core	-	D7S_01579	membrane protein	133.567	204.533	0.653031
	Core	-	D7S_01862	3-phosphoglycerate dehydrogenase	663.433	1012.83	0.655027
	Core	-	D7S_01324	quinol dehydrogenase	13.9333	21.2667	0.655172
	Core	-	D7S_01853	hypothetical protein	174.3	266	0.655263
	Core	-	D7S_00809	membrane protein	54.3667	82.6333	0.657927
	Core	-	D7S_00725	RNA pyrophosphohydrolase	372.6	565.9	0.65842
	Core	-	D7S_00511	RelE toxin	586.967	890.567	0.659093
	Core	-	D7S_01987	tryptophan permease	136.067	206.267	0.659664
	Core	-	D7S_00515	protease	182.633	276.267	0.661076
	Core	-	D7S_01756	hydrolase	22.4667	33.9667	0.661433
	Core	-	D7S_02196	Lsg locus protein 4	221.667	334.633	0.662417
	Core	-	D7S_00535	acetaldehyde dehydrogenase	411.067	619.367	0.663689
	Core	-	D7S_01568	membrane protein	660.367	994.033	0.664331
	Core	-	D7S_01909	hypothetical protein	48.9	73.5667	0.664703
	Core	-	D7S_02100	PTS beta-glucoside transporter subunit IIBC	254.9	383.233	0.66513
	Core	-	D7S_00958	sugar ABC transporter permease	44.6	67.0333	0.665341
	Core	-	D7S_00073	D-alanyl-D-alanine carboxypeptidase	301.433	452.833	0.665661
	Core	-	D7S_00538	D-xylose transporter subunit XylF	7.06667	10.6	0.666667
	Core	-	D7S_00791	50S ribosomal protein L24	5441.47	3579.4	1.52022
	Core	-	D7S_00788	30S ribosomal protein S8	4969.53	3247.27	1.53037
	Core	-	D7S_01670	hypothetical protein	183.667	119.8	1.53311
	Core	-	D7S_01186	dioxygenase	1320	850.933	1.55124
	Core	-	D7S_00710	hypothetical protein	220.567	138.7	1.59024
	Core	-	D7S_01152	inorganic pyrophosphatase	969.7	609.233	1.59167
	Core	-	D7S_01100	competence protein ComD	6.83333	4.26667	1.60156
	Core	-	D7S_00705	scaffolding protein	1042.67	649.467	1.60542
	Core	-	D7S_00841	rod shape-determining protein MreB	2121.5	1321.43	1.60545
	Core	-	D7S_01774	glyceraldehyde-3-phosphate dehydrogenase	8380.7	5215.87	1.60677
	Core	-	D7S_00532	preprotein translocase subunit SecF	679.233	421.033	1.61325
	Core	-	D7S_01474	cell division protein FtsL	643.633	398.733	1.61419
	Core	-	D7S_00148	aminoacrylate peracid reductase	149.967	92.2667	1.62536
	Core	-	D7S_00974	heme biosynthesis protein HemY	529.033	321.7	1.64449
	Core	-	D7S_00787	50S ribosomal protein L6	6750.1	4068.17	1.65925
	Core	-	D7S_00704	cysteine desulfurase	2113.3	1272.83	1.66031
	Core	-	D7S_00782	50S ribosomal protein L36	1446.97	852.4	1.69752
	Core	-	D7S_00315	SAM-dependent methyltransferase	126.967	74.7	1.69969
	Core	-	D7S_00784	50S ribosomal protein L15	4463.43	2611.73	1.70899
	Core	-	D7S_02132	thiamine ABC transporter substrate-binding protein	1061.53	619.133	1.71455
	Core	-	D7S_01907	superoxide dismutase	3186.77	1840.67	1.73131
	Core	-	D7S_00707	co-chaperone HscB	564.133	324.867	1.73651
	Core	-	D7S_00786	50S ribosomal protein L18	5676.83	3267.77	1.73722
	Core	-	D7S_00706	scaffolding protein	624.7	355.833	1.7556
	Core	-	D7S_00785	30S ribosomal protein S5	5356.93	3034.27	1.76548
	Core	-	D7S_00228	hypothetical protein	123.3	69.8333	1.76563
	Core	-	D7S_01764	HmsD	147.5	81.8	1.80318
	Core	-	D7S_01475	penicillin-binding protein 2	2014.77	1111.87	1.81206
	Core	-	D7S_02870	50S ribosomal protein L30	4670.7	2560.83	1.8239
	Core	-	D7S_01674	ribosomal protein L11 methyltransferase	76.1667	41.5333	1.83387
	Core	-	D7S_02131	phosphomethylpyrimidine kinase	938.6	507.733	1.84861
	Core	-	D7S_00244	5,10-methylenetetrahydrofolate reductase	493.3	265.833	1.85567
	Core	-	D7S_01482	UDP-N-acetylmuramate--alanine ligase	127.4	68.5	1.85985
	Core	-	D7S_01473	16S rRNA methyltransferase	938.433	494.867	1.89634
	Core	-	D7S_00062	transcriptional regulator	421.7	221.667	1.90241
	Core	-	D7S_03540	autotransporter adhesin	435.967	227.633	1.91521
	Core	-	D7S_02201	DNase	321.1	165.433	1.94096
	Core	-	D7S_00783	preprotein translocase subunit SecY	3547.73	1785.23	1.98727
	Core	-	D7S_01763	N-glycosyltransferase	277.867	139.533	1.9914
	Core	-	D7S_02133	thiamine ABC transporter permease	222.933	108.933	2.04651
	Core	-	D7S_01313	DNA transformation protein	432.867	211.167	2.04988
	Core	-	D7S_02202	hypothetical protein	267.733	130.333	2.05422
	Core	-	D7S_02113	iron-binding protein	472	225.067	2.09716
	Core	-	D7S_00629	cytochrome d ubiquinol oxidase subunit 2	1138	531.033	2.14299
	Core	-	D7S_00344	NAD(P) transhydrogenase subunit alpha	1124.27	502.033	2.23943
	Core	-	D7S_00630	cytochrome d terminal oxidase subunit 1	1366.77	605.333	2.25787
	Core	-	D7S_01476	UDP-N-acetylmuramoylalanyl-D-glutamate--2, 6-diaminopimelate ligase	437.267	192.6	2.27034
	Core	-	D7S_01576	3,4-dihydroxy-2-butanone 4-phosphate synthase	623.567	271.8	2.29421
	Core	-	D7S_01200	lipoyl synthase	517.333	225.467	2.2945
	Core	-	D7S_00343	pyridine nucleotide transhydrogenase	1012.63	441.3	2.29466
	Core	-	D7S_02433	DoxX subfamily protein	780.933	316.367	2.46844
	Core	-	D7S_00496	lactate dehydrogenase	2150	858.5	2.50437
	Core	-	D7S_00464	hypothetical protein	692.133	257.667	2.68616
	Core	-	D7S_00463	cytochrome C biogenesis protein	570.333	210.9	2.70428
	Core	-	D7S_00113	tellurium resistance protein TehB	91.4333	32.8	2.7876
	Core	-	D7S_00497	lactate permease	383.3	131.867	2.90672
	Core	-	D7S_00311	dihydrolipoamide dehydrogenase	2398.6	755.733	3.17387
	Core	-	D7S_01669	hypothetical protein	1986	603.767	3.28935
	Core	-	D7S_00314	pyruvate dehydrogenase	3334.4	1009.73	3.30226
	Core	-	D7S_00312	pyruvate dehydrogenase	2385.87	686.533	3.47524
	Core	-	D7S_00462	peptide methionine sulfoxide reductase	607.633	163.233	3.72248
	Core	-	D7S_00454	NADH dehydrogenase	2109.37	202.067	10.439
	Core	-	D7S_02180	formate dehydrogenase	400.2	35.1667	11.3801
	Core	-	D7S_02181	hydrogenase	543.233	47.1667	11.5173
	Core	-	D7S_02183	nitrate reductase	631.5	41.6667	15.156
	Core	-	D7S_02182	nitrate reductase	679.1	41.4333	16.3902
	Accessory	-	D7S_00075	50S ribosomal protein L25	764.967	2106.13	0.363209
	Acessory	23	D7S_02165	trimethylamine N-oxide reductase I catalytic subunit	1212.97	2870.17	0.422612
	Accessory	7	D7S_00596	3D-(3,5/4)-trihydroxycyclohexane-1,2-dione hydrolase	26.7667	61.3	0.43665
	Acessory	7	D7S_00598	myo-inositol 2-dehydrogenase	32.1667	65.5	0.491094
	Accessory	-	D7S_02170	hydrogenase	338.133	670.933	0.503975
	Accessory	7	D7S_00597	inosose dehydratase	41.2667	80.4	0.513267
	Acessory	23	D7S_02164	trimethylamine N-oxide reductase I catalytic subunit	662.033	1258.7	0.525966
	Accessory	-	D7S_01379	hypothetical protein	211.8	362.5	0.584276
	Accessory	-	D7S_01810	acetate CoA-transferase	5.46667	8.93333	0.61194
	Accessory	-	D7S_00576	hypothetical protein	13.9667	22.6	0.617994
	Accessory	7	D7S_00594	myo-inositol catabolism protein	154.733	249.4	0.620422
	Accessory	-	D7S_01808	acetyl-CoA acetyltransferase	5.26667	8.3	0.634538
	Accessory	5	D7S_00525	cell division protein FtsZ	11.8667	18.6333	0.636852
	Acessory	26	D7S_02437	hypothetical protein	7.33333	11.4	0.643275
	Accessory	6	D7S_00541	methylmalonate-semialdehyde dehydrogenase	66.5667	103.133	0.645443
	Accessory	-	D7S_00094	integrase	3.93333	6.03333	0.651934
	Accessory	-	D7S_01425	MarC family transcriptional regulator	287.667	440.3	0.653342
	Accessory	-	D7S_01989	elongation factor P	1493.83	2276.9	0.656082
	Accessory	-	D7S_00472	translation repressor RelE	103.667	156.2	0.663679
	Acessory	26	D7S_02444	hypothetical protein	4.43333	6.66667	0.665
	Accessory	4	D7S_00423	restriction endonuclease subunit R	23.6333	15.2667	1.54803
	Accessory	24	D7S_02297	antirestriction protein	50.7	31.9333	1.58768
	Accessory	6	D7S_00547	helicase	93.6	55.2	1.69565
	Accessory	-	D7S_02525	hypothetical protein	146.267	78.4333	1.86485
	Accessory	22	D7S_02121	DNA methylase N-4	250.967	133.333	1.88225
	Accessory	-	D7S_02395	hypothetical protein	450.1	230.867	1.94961
	Accessory	22	D7S_02130	hypothetical protein	178.433	80.7	2.21107
	Accessory	-	D7S_00151	ribonuclease III	416.767	184.467	2.25931
	Accessory	22	D7S_02120	hypothetical protein	177.3	69.4333	2.55353
	Acessory	24	D7S_02283	Dca	306.7	115.233	2.66156
	Accessory	-	D7S_02419	hypothetical protein	129.367	39.4	3.28342
	Acessory	24	D7S_02282	membrane protein	279.567	66	4.23586
	Accessory	24	D7S_02280	glycosyl transferase family 2	205.167	42.2333	4.85793
